# Supplementary material for: Integrative analysis of the metabolome and transcriptome reveals the mechanism of polyphenol biosynthesis in Taraxacum mongolicum
Source: Front Plant Sci. 2024 Aug 16;15:1418585. doi: 10.3389/fpls.2024.1418585 (PMC11361933; doi:10.3389/fpls.2024.1418585)
Supplement: Supplementary Table 1 — Primers used in this study. [file Table1.xlsx]

## Sheet: Supplementary Table S1
primer name	sequence (5'-3')
ACTIN R	AGCAGCTTCCATTCCGATCA
ACTIN F	GGTTACATGTTCACCACCAC
CHS2F	TGGTCGTTGAAGTCCCGAAG
CHS2R	CGAGGAGCTTAGTGAGCTGG
CHIF	AACTGAGCTAGCCGAAGACG
CHIR	GATTTCTGCGAGGGCTTCCT
F3′H1F	AACCCGTCGGAGTTTCTTCC
F3′H1 R	CCAGGACCCAATTCCCAGTC
F3′H14F	TCGTTGTTGGATCCTCAGCC
F3′H14R	TTTACGAGCTTGACGCCAGT
F3′5′H1F	CGGGAACAGAGACAACGACA
F3′5′H1R	GGGTGCAACCGGAATGTTTC
FNS12F	CCGGAGAGGTTTTTGACGGA
FNS12R	TCGCTCATATCAAGCGGTCC
FLS6 F	GATTGCACAGACAGACGGGA
FLS6 R	TTCAAACCGCGGCTCTTTTG
DFR3F	CCGTCAAAGCATCTGTTCGC
DFR3R	TCGGTGACTGCGTGGTAAAA
LAR6F	ATGGCAACGGAGATCAGCAA
LAR6R	CAGATTGACGCCGGAGTTCT
PAL7F	GGTTACTCCGGCATCCGATT
PAL7R	TTCTCGGCGTTGAGGACTTC
4CL5F	GGAGCGAGTAACTCAGGACG
4CL5R	AGGAACAGTGCAGAGGAACG
C4H1F	ACGGTTTACGGAGAGCACTG
C4H1R	TCACAATACCTTCCGTCGCC
HCT3F	ATGGCGATGGCAGAGTTGAA
HCT3R	AAACGGGTAACCTGCGTGAT
HTT4F	CGTTGCGGGAGAGGATCATT
HTT4R	TTTTGGGCAATAACGTGCCG
CAS16F	GGACCCGATTAGTATGGCGG
CAS16R	ACACACATGTCATGGTCCCC
CAS10F	GGAATCTGAAGGGAACCCCG
CAS10R	CGGGTCTAATTGCAATGCCG

## Sheet: Supplementary Table S2
Table S2 Class I statistics of all metabolites annotated
Number	Class_I
259	Lipids and lipid-like molecules
206	Phenylpropanoids and polyketides
132	Organic acids and derivatives
112	Organoheterocyclic compounds
102	Organic oxygen compounds
87	Benzenoids
56	Nucleosides, nucleotides, and analogues
17	Lignans, neolignans and related compounds
15	Alkaloids and derivatives
12	Organic nitrogen compounds
1	Mixed metal/non-metal compounds
1	Homogeneous non-metal compounds
298	others

## Sheet: Supplementary Table S3
Table S3 Classification of identified polyphenol compounds in dandelion
Compound_ID	Name	Formula	Kegg_ID	HMDB_ID	Lipidmaps_ID	Class
Com_1812_neg	Quercetin-3β-D-glucoside	C21 H20 O12	--	--	--	Flavonoids
Com_2962_neg	Isorhamnetin	C16 H12 O7	cpd:C10084	HMDB0002655	LMPK12110002	Flavonoids
Com_100_neg	Gallocatechin gallate	C22 H18 O11	--	HMDB0301673	--	Flavonoids
Com_338_neg	Cyanidin 3-O-glucoside	C21 H21 Cl O11	cpd:C08604	HMDB0304662	LMPK12010110	Flavonoids
Com_356_neg	Vitexin-2-O-rhaMnoside	C27 H30 O14	--	--	--	Flavonoids
Com_365_neg	Quercetin-3-O-beta-glucopyranosyl-6'-acetate	C23 H22 O13	--	--	--	Flavonoids
Com_1194_neg	Kaempferitrin	C27 H30 O14	cpd:C16981	HMDB0037438	LMPK12111865	Flavonoids
Com_1403_neg	Ligustroflavone	C33 H40 O18	--	HMDB0254089	--	Flavonoids
Com_1458_neg	Liquiritin apioside	C26 H30 O13	--	HMDB0037491	--	Flavonoids
Com_2344_neg	Pectolinarin	C29 H34 O15	--	HMDB0256193	--	Flavonoids
Com_3837_neg	Vaccarin	C32 H38 O19	--	HMDB0259735	LMPK12110321	Flavonoids
Com_4003_neg	Scutellarin	C21 H18 O12	--	--	--	Flavonoids
Com_4040_neg	Hesperidin	C28 H34 O15	cpd:C09755	HMDB0003265	LMPK12140451	Flavonoids
Com_4103_neg	Chrysin	C15 H10 O4	cpd:C10028	HMDB0036619	LMPK12110189	Flavonoids
Com_4418_neg	Keracyanin chloride	C27 H31 Cl O15	cpd:C04491	--	--	Flavonoids
Com_5525_neg	Typhaneoside	C34 H42 O20	--	HMDB0039541	LMPK12112350	Flavonoids
Com_5688_neg	Neohesperidin dihydrochalcone	C28 H36 O15	--	HMDB0030542	--	Flavonoids
Com_6027_neg	Cyanin chloride	C27 H31 Cl O16	--	--	--	Flavonoids
Com_7556_neg	Theaflavin	C29 H24 O12	--	HMDB0005788	--	Flavonoids
Com_8004_neg	Narcissoside	C28 H32 O16	--	--	LMPK12110586	Flavonoids
Com_8084_neg	Troxerutin	C33 H42 O19	--	HMDB0006083	--	Flavonoids
Com_12864_neg	Naringin Dihydrochalcone	C27 H34 O14	--	HMDB0255461	--	Flavonoids
Com_255_neg	Heptamethoxyflavone	C22 H24 O9	--	--	--	Flavonoids
Com_2017_neg	Quercetin 3-O-sophoroside	C27 H30 O17	cpd:C12667	HMDB0304729	--	Flavonoids
Com_49_neg	Rutin	C27 H30 O16	cpd:C05625	HMDB0003249	LMPK12112098	Flavonoids
Com_1197_neg	Tangeretin	C20 H20 O7	cpd:C10190	--	LMPK12111443	Flavonoids
Com_1101_neg	Hesperetin 5-O-glucoside	C22 H24 O11	--	HMDB0037535	LMPK12140377	Flavonoids
Com_27_neg	(-)-Catechin Gallate	C22 H18 O10	--	--	--	Flavonoids
Com_2938_neg	Narirutin	C27 H32 O14	cpd:C09793	HMDB0033740	LMPK12140236	Flavonoids
Com_3739_neg	Plantagoside	C21 H22 O12	cpd:C17531	--	LMPK12140454	Flavonoids
Com_3934_neg	Linarin	C28 H32 O14	--	HMDB0254097	LMPK12110449	Flavonoids
Com_4575_neg	Icariin	C33 H40 O15	cpd:C17555	--	LMPK12112009	Flavonoids
Com_2866_neg	Camelliaside A	C33 H40 O20	--	HMDB0039951	LMPK12111752	Flavonoids
Com_2045_neg	Kuwanon A	C25 H24 O6	--	HMDB0029505	LMPK12110918	Flavonoids
Com_7315_neg	Demethylnobiletin	C20 H20 O8	--	HMDB0037571	LMPK12111479	Flavonoids
Com_4013_neg	Eupatilin	C18 H16 O7	cpd:C10040	HMDB0029469	LMPK12111228	Flavonoids
Com_5986_neg	Engeletin	C21 H22 O10	--	--	--	Flavonoids
Com_10746_neg	Eriodictyol O-malonylhexoside	C24 H24 O14	--	--	--	Flavonoids
Com_17_pos	Diosmetin	C16 H12 O6	cpd:C10038	HMDB0029676	LMPK12110824	Flavonoids
Com_2983_pos	Rhoifolin	C27 H30 O14	cpd:C12627	HMDB0038848	--	Flavonoids
Com_3258_pos	Apigenin	C15 H10 O5	cpd:C01477	HMDB0002124	LMPK12110005	Flavonoids
Com_71_pos	Luteolin	C15 H10 O6	cpd:C01514	HMDB0005800	LMPK12110006	Flavonoids
Com_1078_pos	Quercetin	C15 H10 O7	cpd:C00389	HMDB0005794	LMPK12110004	Flavonoids
Com_170_pos	Kaempferol	C15 H10 O6	cpd:C05903	HMDB0005801	LMPK12110003	Flavonoids
Com_690_pos	Isosakuranetin	C16 H14 O5	cpd:C05334	HMDB0253690	LMPK12140355	Flavonoids
Com_808_pos	Epigallocatechin	C15 H14 O7	--	HMDB0038365	LMPK12020004	Flavonoids
Com_1039_pos	Malvidin	C17 H14 O7	cpd:C08716	--	LMPK12010004	Flavonoids
Com_3247_pos	Epigallocatechin gallate	C22 H18 O11	--	HMDB0003153	--	Flavonoids
Com_3719_pos	Tricin O-malonylhexoside	C26 H26 O15	--	--	--	Flavonoids
Com_3787_pos	Phellodensin F	C26 H30 O10	--	--	LMPK12140229	Flavonoids
Com_4044_pos	Baohuoside II	C26 H28 O10	--	HMDB0248861	--	Flavonoids
Com_4131_pos	(-)-Epigallocatechin	C15 H14 O7	cpd:C12136	HMDB0038361	--	Flavonoids
Com_4208_pos	Trifolin	C21 H20 O11	cpd:C12626	HMDB0030864	LMPK12111663	Flavonoids
Com_4953_pos	Isoliquiritin	C21 H22 O9	cpd:C16978	HMDB0037318	LMPK12120021	Flavonoids
Com_5207_pos	Trilobatin	C21 H24 O10	--	HMDB0037505	LMPK12120518	Flavonoids
Com_5565_pos	Flavanone	C15 H12 O2	cpd:C00766	HMDB0252292	--	Flavonoids
Com_6251_pos	Baohuoside I	C27 H30 O10	--	HMDB0248860	--	Flavonoids
Com_6770_pos	Mosloflavone	C17 H14 O5	--	--	LMPK12111099	Flavonoids
Com_7929_pos	6-Methylflavone	C16 H12 O2	--	--	--	Flavonoids
Com_8730_pos	Prunin	C21 H22 O10	cpd:C09099	--	LMPK12140237	Flavonoids
Com_9677_pos	Galangin	C15 H10 O5	cpd:C10044	HMDB0029521	LMPK12111653	Flavonoids
Com_11137_pos	Isobavachin	C20 H20 O4	--	--	LMPK12140036	Flavonoids
Com_11185_pos	Casticin	C19 H18 O8	--	HMDB0030660	LMPK12113010	Flavonoids
Com_11559_pos	5,6,7-Trimethoxyflavone	C18 H16 O5	--	--	--	Flavonoids
Com_11838_pos	Astragaloside I	C45 H72 O16	cpd:C17797	HMDB0248673	--	Flavonoids
Com_12268_pos	Complanatuside	C28 H32 O16	--	--	LMPK12112566	Flavonoids
Com_13740_pos	(+)-Catechin	C15 H14 O6	cpd:C06562	HMDB0002780	LMPK12020001	Flavonoids
Com_14162_pos	Poncirin	C28 H34 O14	cpd:C09830	HMDB0037487	LMPK12140333	Flavonoids
Com_14259_pos	Procyanidin A2	C30 H24 O12	--	HMDB0037655	--	Flavonoids
Com_14392_pos	Myricetin	C15 H10 O8	cpd:C10107	HMDB0002755	LMPK12110001	Flavonoids
Com_14854_pos	Nobiletin	C21 H22 O8	cpd:C10112	HMDB0029540	LMPK12111468	Flavonoids
Com_14984_pos	Scutellarein	C15 H10 O6	cpd:C10184	--	LMPK12111160	Flavonoids
Com_15230_pos	Morin Hydrate	C15 H12 O8	--	HMDB0030796	--	Flavonoids
Com_16039_pos	Procyanidin B2	C30 H26 O12	cpd:C17639	HMDB0033973	LMPK12030002	Flavonoids
Com_16155_pos	Eriodictyol	C15 H12 O6	cpd:C05631	HMDB0005810	LMPK12140002	Flavonoids
Com_16259_pos	Sakuranin	C22 H24 O10	cpd:C17391	HMDB0302696	LMPK12140564	Flavonoids
Com_16554_pos	Myricetin 3-O-galactoside	C21 H20 O13	--	HMDB0034358	--	Flavonoids
Com_19802_pos	Taxifolin	C15 H12 O7	cpd:C01617	HMDB0303943	LMPK12140721	Flavonoids
Com_19955_pos	Cyanidin 3-rutinoside	C27 H31 O15	--	HMDB0031458	--	Flavonoids
Com_20556_pos	Quercetin 3-alpha-L-arabinofuranoside (Avicularin)	C20 H18 O11	--	--	--	Flavonoids
Com_20633_pos	Amentoflavone	C30 H18 O10	cpd:C10018	HMDB0030832	LMPK12040009	Flavonoids
Com_22435_pos	Laricitrin	C16 H12 O8	cpd:C12633	HMDB0126497	LMPK12112482	Flavonoids
Com_1442_pos	Isovitexin	C21 H20 O10	cpd:C01714	HMDB0253708	LMPK12110338	Flavonoids
Com_3754_pos	Astilbin	C21 H22 O11	cpd:C17449	HMDB0033850	--	Flavonoids
Com_7334_pos	Spinosin	C28 H32 O15	cpd:C17834	HMDB0258422	LMPK12110988	Flavonoids
Com_7582_pos	Syringetin	C17 H14 O8	cpd:C11620	HMDB0304565	LMPK12112498	Flavonoids
Com_12350_pos	Myrtillin chloride	C21 H21 Cl O12	--	--	--	Flavonoids
Com_16597_pos	Oroxin B	C27 H30 O15	--	--	--	Flavonoids
Com_337_neg	Esculin	C15 H16 O9	cpd:C09264	HMDB0030820	--	Coumarins
Com_1114_neg	Umbelliferone	C9 H6 O3	cpd:C09315	HMDB0029865	--	Coumarins
Com_300_neg	6-Methylcoumarin	C10 H8 O2	--	HMDB0032394	--	Coumarins
Com_1187_neg	Isofraxidin	C11 H10 O5	cpd:C17480	HMDB0253642	--	Coumarins
Com_650_pos	Esculetin	C9 H6 O4	cpd:C09263	HMDB0030819	--	Coumarins
Com_308_pos	Coumarin	C9 H6 O2	cpd:C05851	HMDB0001218	--	Coumarins
Com_1662_pos	Nodakenetin	C14 H14 O4	cpd:C09278	HMDB0302268	--	Coumarins
Com_1806_pos	Praeruptorin B	C24 H26 O7	--	HMDB0256728	--	Coumarins
Com_2195_pos	Daphnoretin	C19 H12 O7	cpd:C09216	HMDB0250858	--	Coumarins
Com_3129_pos	Angelol B	C20 H24 O7	--	HMDB0248421	--	Coumarins
Com_3140_pos	Scopoletin	C10 H8 O4	cpd:C01752	HMDB0034344	--	Coumarins
Com_3401_pos	Aflatoxin M1	C17 H12 O7	cpd:C16756	HMDB0030479	--	Coumarins
Com_4066_pos	Skimmin	C15 H16 O8	--	HMDB0258334	--	Coumarins
Com_6017_pos	Columbianadin	C19 H20 O5	--	HMDB0250407	--	Coumarins
Com_7445_pos	Coumarin 151	C10 H6 F3 N O2	--	HMDB0250491	--	Coumarins
Com_9479_pos	Praeruptorin A	C21 H22 O7	--	HMDB0242259	--	Coumarins
Com_9892_pos	Isopimpinellin	C13 H10 O5	cpd:C02162	HMDB0034312	--	Coumarins
Com_11960_pos	Psoralen	C11 H6 O3	cpd:C09305	HMDB0034272	--	Coumarins
Com_12242_pos	Xanthotoxol	C11 H6 O4	cpd:C00841	HMDB0029457	--	Coumarins
Com_138_neg	D-(-)-Quinic acid	C7 H12 O6	--	HMDB0003072	--	phenolic acids
Com_51_neg	Chlorogenic acid	C16 H18 O9	cpd:C00852	HMDB0003164	--	phenolic acids
Com_136_neg	4,5-Dicaffeoylquinic acid	C25 H24 O12	--	HMDB0304637	--	phenolic acids
Com_1518_neg	4-p-Coumaroylquinic acid	C16 H18 O8	cpd:C10441	HMDB0301710	--	phenolic acids
Com_1877_neg	Isochlorogenic acid C	C25 H24 O12	--	HMDB0030707	--	phenolic acids
Com_3558_pos	Quinic acid	C7 H12 O6	cpd:C00296	HMDB0003072	--	phenolic acids
Com_1589_pos	Shikimic Acid	C7 H10 O5	cpd:C00493	HMDB0003070	--	phenolic acids
Com_676_neg	Ferulic acid	C10 H10 O4	cpd:C01494	HMDB0000954	--	phenolic acids
Com_60_neg	p-Coumaric Acid	C9 H8 O3	--	HMDB0030677	--	phenolic acids
Com_4187_neg	Isoferulic Acid	C10 H10 O4	cpd:C10470	HMDB0000955	--	phenolic acids
Com_3678_neg	5-O-Caffeoylshikimic acid	C16 H16 O8	cpd:C10434	HMDB0033999	--	phenolic acids
Com_172_pos	2-Hydroxycinnamic acid	C9 H8 O3	--	HMDB0002641	--	phenolic acids
Com_2708_pos	Caffeic acid	C9 H8 O4	cpd:C01481	HMDB0001964	--	phenolic acids
Com_7593_pos	Sinapinic acid	C11 H12 O5	--	HMDB0034069	--	phenolic acids
Com_12706_pos	Rosmarinic acid	C18 H16 O8	cpd:C01850	HMDB0003572	--	phenolic acids
Com_231_neg	Cichoric acid	C22 H18 O12	--	HMDB0242519	--	phenolic acids
Com_2121_neg	Gentisic acid	C7 H6 O4	cpd:C00628	HMDB0000152	--	phenolic acids
Com_2064_pos	Syringic acid	C9 H10 O5	cpd:C10833	HMDB0002085	--	phenolic acids
Com_2973_pos	Gallic acid	C7 H6 O5	cpd:C01424	HMDB0005807	--	phenolic acids
Com_6789_pos	2,4-Dihydroxybenzoic acid	C7 H6 O4	--	HMDB0029666	--	phenolic acids
Com_18884_pos	5-Aminosalicylic Acid	C7 H7 N O3	--	HMDB0014389	--	phenolic acids
Com_2590_pos	Protocatechuic acid	C7 H6 O4	cpd:C00230	HMDB0001856	--	phenolic acids
Com_3543_pos	Salicylic acid	C7 H6 O3	cpd:C00805	HMDB0001895	--	phenolic acids
Com_2669_pos	3-Hydroxyphenylacetic acid	C8 H8 O3	cpd:C05593	HMDB0000440	--	phenolic acids
Com_1361_pos	4-Hydroxyphenylacetic acid	C8 H8 O3	cpd:C00642	HMDB0060390	--	phenolic acids

## Sheet: Supplementary Table S4
Name	R	L	F
Vitamin B2	-0.715025	-0.427697	1.14272
Ingenol	-1.14004	0.411182	0.728859
Glycerol 3-phosphate	-0.942375	-0.106694	1.04907
Rehmannioside D	-0.553282	-0.601088	1.15437
Irisflorentin	-0.639457	1.15239	-0.512931
3-Methylcrotonylglycine	-0.636649	1.1526	-0.515947
Gallocatechin gallate	-1.01834	0.980594	0.0377427
4-(2,3-dihydro-1,4-benzodioxin-6-yl)butanoic acid	1.14521	-0.444684	-0.700529
N4-(4-chloro-2,5-dimethoxyphenyl)morpholine-4-carbothioamide	1.15431	-0.603168	-0.551142
Triethyl citrate	-0.901106	-0.174752	1.07586
Trehalose 6-phosphate	1.13938	-0.732047	-0.407333
4,6,8-trihydroxy-7-methoxy-3-methyl-3,4-dihydro-1H-2-benzopyran-1-one	1.14367	-0.70972	-0.433952
Salvianolic acid D	-0.221114	1.09205	-0.870938
Agmatine	1.00839	-0.99139	-0.0170037
Nepodin	0.479532	0.669925	-1.14946
Neocryptotanshinone	-0.618628	1.15369	-0.535065
Cryptotanshinone	-0.592993	1.15456	-0.561565
Argininosuccinic acid	1.1547	-0.579331	-0.575367
WLH	-0.886483	1.08403	-0.197548
Malvidin	-0.579067	-0.575632	1.1547
Uridine 5'-diphosphogalactose	-0.289478	-0.823327	1.11281
2-(2-amino-3-methylbutanamido)-3-phenylpropanoic acid	-0.674382	-0.47454	1.14892
gamma-Glutamyltyrosine	-0.706553	-0.437664	1.14422
13,14-dihydro-15-keto-tetranor Prostaglandin E2	-1.08243	0.193002	0.889432
D-Raffinose	1.13544	-0.749614	-0.385824
2'-Deoxyinosine	1.13173	-0.764323	-0.36741
Toddalolactone	-0.689874	1.14684	-0.45697
trans-4-Phenyl-4-piperidinocyclohexanol	-0.602932	-0.551385	1.15432
5'-Deoxy-5'-(Methylthio)Adenosine	-0.611005	1.15403	-0.543029
Mevalonic acid	-0.961097	1.03482	-0.0737258
N2,N2-Dimethylguanosine	-1.07524	0.173061	0.902175
DL-Norvaline	-0.667882	-0.481811	1.14969
Quinoline	0.267594	-1.10657	0.83898
Isoquinoline	0.273786	-1.10838	0.834591
Eriodictyol O-malonylhexoside	1.15221	-0.641764	-0.510445
Helicid	0.308331	0.809525	-1.11786
Auraptene	-1.06399	0.143473	0.920514
Stiripentol	0.540008	0.613905	-1.15391
Quercetin	-0.726559	1.14051	-0.413949
Tiglic acid	-0.667882	-0.481811	1.14969
Sapropterin	-0.73798	-0.400126	1.13811
4-Methylphenol	1.07151	-0.163071	-0.908442
Trachelogenin	-0.958985	1.0365	-0.0775173
beta,beta-Dimethylacrylalkannin	-0.957959	1.03731	-0.0793528
14,15-Dehydrocrepenynic acid	-0.771393	-0.358423	1.12982
Thioctic acid	-1.11635	0.813743	0.302611
Choline	-0.797809	-0.324024	1.12183
Hesperetin 5-O-glucoside	1.15469	-0.573906	-0.580788
2-(2,4-dihydroxyphenyl)-3,5,7-trihydroxy-4H-chromen-4-one	-1.11736	0.810936	0.306422
O-Acetylserine	0.93902	0.112453	-1.05147
1-Methyladenosine	-0.171277	-0.9033	1.07458
Umbelliferone	-0.481013	-0.668597	1.14961
(-)-Norepinephrine N-hexoside	1.08111	-0.189259	-0.891847
Casticin	-0.684762	1.14757	-0.462806
13(S)-HOTrE	-0.971669	1.02611	-0.0544384
9-Oxo-10(E),12(E)-octadecadienoic acid	-0.750567	-0.384642	1.13521
N-(1,3-benzodioxol-5-yl)-2-methyl-5-(piperidinosulfonyl)-3-furamide	-0.647128	-0.504638	1.15177
2-[(2-chlorobenzyl)sulfanyl]-4,6-dimethylnicotinonitrile	-0.893725	1.08006	-0.186338
2,6-Diaminooimelic Acid	-0.877137	1.08893	-0.211795
Cucurbitacin I	1.11691	-0.304727	-0.812186
5'-S-Methyl-5'-thioadenosine	1.09973	-0.245007	-0.854727
Norfludiazepam	-1.07093	0.161537	0.909398
Pterostilbene	1.11838	-0.310338	-0.808038
2-Aminoadipic acid	-0.750732	-0.384438	1.13517
Lactucin	-0.804887	1.11946	-0.314576
Gomisin D	0.241132	0.857387	-1.09852
7-Methylxanthine	-0.773943	-0.35516	1.1291
1,4-dihydroxyheptadec-16-en-2-yl acetate	0.882715	0.203322	-1.08604
dUMP	-0.840456	-0.265502	1.10596
Didymin	0.574307	0.580389	-1.1547
Madecassic acid	-0.575367	1.1547	-0.579332
Cimifugin	-0.605732	-0.548495	1.15423
D-Glucose 6-phosphate	-0.677028	-0.471563	1.14859
6-(3-hydroxybutan-2-yl)-5-(hydroxymethyl)-4-methoxy-2H-pyran-2-one	-0.453784	1.14644	-0.692651
Methylophiopogonone A	-1.13313	0.75896	0.374167
Astragaloside I	-0.670939	1.14934	-0.478398
Isofraxidin	-0.728611	1.14009	-0.411481
Threonine	0.993148	-1.00671	0.0135669
Olivetol	-1.06425	0.144134	0.920112
Kaempferitrin	-0.734369	-0.404519	1.13889
Methyl 4-hydroxycinnamate	-0.816545	1.11534	-0.298792
Phloretic acid	0.848361	0.254209	-1.10257
Tangeretin	0.828266	0.282632	-1.1109
LPE 18:2	-0.371774	-0.760864	1.13264
4-((5-(4-Nitrophenyl)oxazol-2-yl)amino)benzonitrile	-0.778513	1.12779	-0.349281
DL-Arginine	1.15469	-0.580835	-0.573858
Epigoitrin	-0.544878	1.1541	-0.609225
1,11-Undecanedicarboxylic acid	-1.14609	0.451173	0.69492
Ginkgolide B	-0.731779	1.13944	-0.407658
Methyl syringate	-0.731952	1.1394	-0.407448
4-methoxy-6-(prop-2-en-1-yl)-2H-1,3-benzodioxole	0.710802	0.43268	-1.14348
C-pentosyl-luteolin O-p-coumaroylhexoside	-0.689051	-0.457912	1.14696
Xanthurenic acid	-0.398085	1.13774	-0.739651
2-(Dimethylamino)Guanosine	-0.71335	-0.429677	1.14303
1-(3-ethyl-2,4-dihydroxy-6-methoxyphenyl)butan-1-one	-1.08046	0.893016	0.187441
Docosahexaenoic Acid	-0.55846	-0.596037	1.1545
Cinobufagin	-0.943118	-0.105412	1.04853
N-Acetylphenylalanine	1.12846	-0.352258	-0.776202
Abscisic acid glucose ester	1.13618	-0.389716	-0.746466
Senkyunolide A	0.540232	0.613689	-1.15392
1-[4-hydroxy-3-(3-methylbut-2-en-1-yl)phenyl]ethan-1-one	-0.562691	1.15458	-0.591887
Xanthotoxol	-0.630117	1.15304	-0.522924
Orcinol glucoside	-0.429105	1.14294	-0.713834
Complanatuside	-0.540906	-0.613043	1.15395
(+)-ar-Turmerone	1.15447	-0.597377	-0.557089
Corylin	-0.972591	1.02532	-0.0527311
5α-Dihydrotestosterone	-1.06215	0.138803	0.923347
3-[4-methyl-1-(2-methylpropanoyl)-3-oxocyclohexyl]butanoic acid	-0.145024	1.06459	-0.91957
Glycitin	-0.139765	1.06253	-0.922765
5-oxo-3-phenyl-5-(2-quinolinylamino)pentanoic acid	1.14766	-0.684074	-0.463588
LysoPE 18:2 (2n isomer)	-1.00712	0.0143997	0.992722
Picrotoxinin	-0.822091	1.11327	-0.291183
2-(3,4-dihydroxyphenyl)acetamide	-1.07074	0.161034	0.909711
N-Isovaleroylglycine	-0.789626	-0.334822	1.12445
Biotin	-1.15037	0.488679	0.661693
LysoPC 16:2	-0.788476	-0.336329	1.12481
Yuheinoside	1.15182	-0.505348	-0.646474
trans-beta-Ionone	0.491731	0.658927	-1.15066
6-Sialyllactose	1.15343	-0.623625	-0.529805
alpha-Asarone	-0.785692	1.12566	-0.339967
3-{[(4-chlorophenyl)sulfonyl]methyl}-N'-hydroxybenzenecarboximidamide	1.15342	-0.623781	-0.52964
Rosmarinic acid	-0.562931	-0.591651	1.15458
Lipoxin B4	-0.607881	-0.546272	1.15415
Nootkatone	1.01995	-0.0411695	-0.978779
Isoguanosine	-1.15469	0.572658	0.58203
Naringin Dihydrochalcone	-0.479027	1.1494	-0.670376
3-O-p-coumaroyl quinic acid O-hexoside	-0.694061	1.14622	-0.452162
1-(4-hydroxyphenyl)propane-1,2-diol	-0.113586	1.05194	-0.938357
D-Glucarate	1.11573	-0.815472	-0.300256
2-Methoxybenzaldehyde	-1.01101	0.022396	0.988614
Hydroxytyrosol	-0.950069	-0.0933191	1.04339
GPH	1.00683	-0.0137965	-0.99303
(12Z)-9,10,11-trihydroxyoctadec-12-enoic acid	-0.635655	-0.517012	1.15267
LPC 20:2-SN1	-0.782092	-0.344651	1.12674
Pheophorbide A	-0.804555	1.11958	-0.315021
4-Hydroxy-2,5-dimethyl-3(2H)furanone	-0.858399	-0.239652	1.09805
Cyclohexanecarboxylic acid	-0.680319	-0.467847	1.14817
Roseoside	-0.836876	1.10744	-0.270568
8-Hydroxyquinoline	1.10455	-0.84378	-0.260772
alpha-Zearalanol	-0.705439	1.14441	-0.438966
Gastrodin	-0.841724	1.10542	-0.2637
2-Hydroxycaproic acid	-1.15347	0.530559	0.622909
Gossypol	-0.242962	1.09909	-0.856132
Ouabain	-0.632309	-0.520588	1.1529
1-(3,4-dimethoxyphenyl)ethan-1-one oxime	-0.844718	-0.259432	1.10415
(11E,15Z)-9,10,13-trihydroxyoctadeca-11,15-dienoic acid	-0.728367	-0.411775	1.14014
Nordihydroguaiaretic acid	1.04729	-0.102482	-0.944813
D-Erythrose 4-phosphate	-0.901703	-0.173807	1.07551
Lysopc 17:0	-0.334797	-0.789646	1.12444
Artesunate	-1.12457	0.335347	0.789226
L-Glutamic acid	0.951571	-1.04225	0.0906806
Canthaxanthin	-0.590978	1.15459	-0.563615
Coenzyme Q2	-0.781701	-0.345157	1.12686
Gracillin	-0.934851	1.0544	-0.11955
Pogostone	-0.00631809	1.00314	-0.996826
Bruceine A	0.86448	0.230712	-1.09519
Arachidonoyl ethanolamide phosphate	-0.634125	1.15277	-0.518649
1,3,7-Trimethyluric acid	-0.751964	-0.382908	1.13487
Ethyl Coumarin-3-carboxylate	1.08253	-0.193262	-0.889263
4-Hydroxyphenylacetic acid	0.374897	0.758379	-1.13328
L-Threonine	1.11534	-0.816531	-0.298812
4,5-Dicaffeoylquinic acid	0.279038	-1.10988	0.830843
(2S)-Isoxanthohumol	-0.801924	1.12047	-0.318544
Sepiapterin	-1.15252	0.51477	0.637746
Sitagliptin	1.14645	-0.692533	-0.45392
Palmaturbine	1.14469	-0.440967	-0.703725
N-Benzylformamide	1.12757	-0.779276	-0.348296
1-O-b-D-glucopyranosyl sinapate	-0.893763	-0.186278	1.08004
4'-Hydroxychalcone	1.14811	-0.467358	-0.680751
Lithosprmoside	-0.895302	1.07918	-0.183876
6 β-Hydroxycortisol	-0.579796	1.1547	-0.574901
DL-Tryptophan	1.07377	-0.904664	-0.169108
Ligustroflavone	-0.779779	-0.347646	1.12742
12,13-EODE	-0.56279	-0.591789	1.15458
1,7-bis(3,4-dihydroxyphenyl)heptan-3-one	1.1543	-0.550759	-0.603539
4-oxo-5-phenylpentanoic acid	1.14162	-0.420722	-0.720899
Poncirin	0.165541	0.9069	-1.07244
4-decyl-3-hydroxy-5-oxooxolane-2,3-dicarboxylic acid	-0.445559	1.14533	-0.699776
3-N-butyl-4,5-dihydrophthalide	-0.868423	1.09329	-0.224865
Bruceine D	-0.948101	1.04486	-0.0967632
4-Dimethylaminobenzaldehyde	-0.671466	1.14927	-0.477809
3-Indolepropionic acid	-0.588467	-0.566161	1.15463
3-Hydroxynaphthalene-2,7-Disulphonic acid	1.15267	-0.635592	-0.51708
5,8-dihydroxy-10-methyl-5,8,9,10-tetrahydro-2H-oxecin-2-one	0.726616	0.41388	-1.1405
Prostaglandin F3α	-0.56872	-0.585937	1.15466
Isovitexin	-1.1369	0.743373	0.393525
Sesamoside	-0.60987	1.15408	-0.544208
Mangiferin	0.677888	0.470593	-1.14848
Ergothioneine	-0.635426	1.15268	-0.517257
Asparagine	1.1544	-0.600091	-0.554307
3-hydroxyquinuclidine-3-carbonitrile hydrochloride	1.07877	-0.182735	-0.896031
1,2,3,6,7-Pentamethoxyxanthone	-0.574417	1.1547	-0.580278
(+)-Tetrandrine	-0.804405	1.11963	-0.315223
Liquiritin apioside	1.08264	-0.193581	-0.889057
12-Oxo phytodienoic acid	-0.850722	-0.250807	1.10153
Targinine	1.1547	-0.576233	-0.578467
Apigenin C-pentoside	-0.573871	-0.580823	1.15469
Coumarin-3-carboxylic acid	-0.765453	-0.36598	1.13143
iP9G	-0.671767	-0.477471	1.14924
DL-m-Tyrosine	-1.07262	0.166023	0.906598
Glibenclamide	-0.10941	-0.940796	1.05021
6-methyl-7-nitro-2,3-dihydro-1,4-benzodioxine	0.681085	0.46698	-1.14806
N-Acetyl-D-alloisoleucine	-0.698114	-0.447485	1.1456
Nobiletin	-0.54705	1.15418	-0.60713
Cys-Gly	-0.831972	-0.27746	1.10943
Hastatoside	1.13052	-0.361699	-0.768824
Secoxyloganin	1.13328	-0.374929	-0.758353
Scutellarein	0.96563	-1.03115	0.0655173
Ganoderic acid G	-0.647469	-0.504268	1.15174
Cucurbitacin B	-0.619016	-0.534657	1.15367
D-Glucono-1,5-lactone	0.163153	-1.07154	0.908391
Tricin 5-O-hexoside derivative	-1.15035	0.488467	0.661885
LPC 20:1-SN1	-0.228955	-0.865668	1.09462
2,3-di(acetyloxy)-3-cyano-1-[1,2-di(acetyloxy)ethyl]propyl acetate	1.13885	-0.734569	-0.404276
4-p-Coumaroylquinic acid	-1.15368	0.534751	0.618926
Morin Hydrate	-0.601037	1.15437	-0.553335
Sequoyitol	1.1336	-0.376506	-0.757095
Ophiopogonanone C	1.11415	-0.294386	-0.819762
1H-indene-3-carboxamide	0.437187	-1.14415	0.70696
Tectoridin	-1.09996	0.854227	0.245732
3-oxoindane-1-carboxylic acid	1.06047	-0.134572	-0.9259
Sebacic acid	-1.12381	0.33214	0.791668
Adenosine 5'-Diphosphate	-1.11046	0.829393	0.281063
Oleoyl ethanolamide	0.381119	0.753401	-1.13452
Oxaloacetic acid	-0.199106	-0.885469	1.08457
Phosphoenolpyruvic acid	-0.516576	1.15264	-0.636062
Shikimic Acid	-0.768464	-0.362158	1.13062
Maltopentaose	1.1072	-0.837464	-0.269737
Picolinic acid	-0.737336	-0.400911	1.13825
Gluconic acid	-0.571088	-0.58359	1.15468
5-hydroxy-4-methoxy-5,6-dihydro-2H-pyran-2-one	-0.47621	-0.672894	1.1491
O-p-Coumaroyl quinacyl quinic acid O-hexoside	1.15459	-0.563341	-0.591248
AICA ribonucleotide	-0.582611	-0.572074	1.15468
dAMP	1.13449	-0.753526	-0.380963
Eriodictyol	-0.895968	1.0788	-0.182834
Indole	1.07565	-0.901467	-0.174181
6-Paradol	-0.797927	1.12179	-0.323867
Kinetin 9-riboside	1.06446	-0.144679	-0.91978
Malonic acid	-0.880581	-0.206574	1.08715
Rosavin	-1.04514	0.947733	0.0974048
Sakuranin	-0.583174	1.15468	-0.571507
Ferulic acid O-hexoside	-1.13013	0.77025	0.359883
Salidroside	1.11606	-0.301491	-0.814566
5-(6-hydroxy-6-methyloctyl)-2,5-dihydrofuran-2-one	-0.861854	1.09644	-0.234585
isoleucine	0.483109	-1.14982	0.666715
2,5-bis(4-hydroxy-3-methoxyphenyl)-3,4-dimethyloxolan-3-ol	-0.68702	1.14725	-0.460232
Bakuchiol	-0.263029	1.10522	-0.842196
4-oxododecanedioic acid	0.273823	0.834565	-1.10839
Oroxin B	-0.829234	-0.281284	1.11052
D-glutamine	1.14691	-0.689403	-0.457509
Ixoside	-0.909994	-0.160579	1.07057
Nodakenetin	-0.905207	1.07345	-0.168243
(+)-Isolariciresinol	1.04558	-0.098453	-0.947132
Triptolide	1.02279	-0.0472646	-0.97553
N-(cyclopropylmethyl)-N'-phenylurea	0.300939	-1.11591	0.814971
Monotropein	1.1547	-0.580359	-0.574337
10-methoxy-4H-benzo[4,5]cyclohepta[b]thiophen-4-one	-0.755449	1.13401	-0.378564
L-Histidine	1.11272	-0.823543	-0.28918
L-Serine	-0.307986	-0.80978	1.11777
5-OxoETE	-0.585922	-0.568736	1.15466
Artemisinin	-1.05656	0.124839	0.931719
D-Phenylalanine	1.08024	-0.186834	-0.893406
Cinnamaldehyde	1.07198	-0.164316	-0.907665
4'-Hydroxypropiophenone	1.0719	-0.164092	-0.907805
Kaempferol	-0.588685	-0.565941	1.15463
Cytosine	-0.572763	-0.581925	1.15469
1-(4-methylphenyl)-3-(2-pyridylthio)pyrrolidine-2,5-dione	1.15437	-0.553361	-0.601012
2-Hydroxycinnamic acid	1.08897	-0.877072	-0.211894
Adenosine 5'-monophosphate	-1.07889	0.895813	0.183077
methyl 2-[(2-acetyl-3-oxo-1-butenyl)amino]acetate	-0.525933	-0.627284	1.15322
Phenmetrazine	-1.04523	0.0976206	0.94761
Aleuritic acid	-0.718789	-0.423233	1.14202
Hexadecanedioic acid	-0.714843	-0.427912	1.14276
PMeOH 18:2_18:3	-0.532982	-0.62061	1.15359
Kanosamine	1.15409	-0.544588	-0.609505
Oleanolic acid	-0.623542	1.15343	-0.529892
D-3-Phosphoglyceric acid	-0.567307	1.15464	-0.587335
Coumestrol	1.01246	-0.0254087	-0.987054
Psoralidin	-1.152	0.644361	0.507638
DL-Carnitine	-0.970279	-0.057004	1.02728
Diosmetin	-0.576762	-0.577938	1.1547
Piperlongumine	-0.619339	1.15366	-0.534318
Rotenone	-0.236794	1.09714	-0.86035
Praeruptorin B	-0.629373	1.15309	-0.523715
Quercetin-3β-D-glucoside	-0.788198	1.12489	-0.336694
17(S)-HpDHA	-1.13547	0.749479	0.385992
Estrone	-0.797877	1.12181	-0.323934
Ipriflavone	-0.769897	1.13023	-0.360333
Bavachalcone	-0.646391	1.15183	-0.505439
N-Caffeoylagmatine	-0.646391	1.15183	-0.505439
1-Naphthyl acetate	1.06678	-0.916128	-0.15065
Osthole	1.05156	-0.112658	-0.9389
Cinchophen	-0.69569	1.14598	-0.450285
Corticosterone	-1.14286	0.428608	0.714254
Methyl linoleate	-0.711004	1.14345	-0.432441
8-Epiloganic acid	0.893882	0.186093	-1.07997
TQH	-1.12861	0.35291	0.775696
Cetirizine N-oxide	-1.1089	0.27561	0.833292
Isochlorogenic acid C	0.23215	-1.09566	0.863506
Shikonin	0.798494	0.323114	-1.12161
Lapachol	0.798494	0.323114	-1.12161
L-Glutathione (reduced)	-0.962453	-0.0712792	1.03373
Sauchinone	-0.656447	-0.49446	1.15091
3,4-Dihydroxybenzaldehyde	-0.627034	1.15323	-0.526198
Momordin Ic	-0.878476	1.08825	-0.209769
δ-Ribono-1,4-lactone	-1.15373	0.535962	0.617772
IAA-Glu	0.0311347	0.984069	-1.0152
Methional	-0.58729	1.15464	-0.567354
Carvone	-0.884739	-0.200225	1.08496
Sphingosine (d18:1)	-0.618653	1.15369	-0.535038
N-Benzoyl-(2R,3S)-3-phenylisoserine	-0.463185	1.14761	-0.684428
4-Pyridoxate	-1.04306	0.950506	0.0925531
Oxytetracycline	-1.09816	0.858171	0.239986
Uridine 5'-diphosphate (UDP)	-0.345201	-0.781667	1.12687
Verbenalin	-0.708717	1.14385	-0.435128
Mupirocin	-1.00935	0.0189788	0.990376
Taxifolin	-1.01571	0.0321942	0.983514
m-Cresol	-0.59903	1.15443	-0.555396
2-Ethyl-3-hydroxy-4H-pyran-4-one	-0.667159	1.14977	-0.482616
Cyanidin 3-rutinoside	-0.692932	-0.453461	1.14639
(+/-)12(13)-DiHOME	-0.632214	-0.52069	1.1529
Quercetin 3-O-sophoroside	-0.617708	1.15374	-0.536029
Pterosin B	1.15425	-0.549267	-0.604986
Steviolbioside	-0.619823	1.15363	-0.533809
nor-6β-Oxycodol	-0.350519	-0.777553	1.12807
15-Acetyldeoxynivalenol	0.661291	0.489123	-1.15041
Kuwanon A	1.14606	-0.450896	-0.695161
Sophoridine	0.0651972	0.965806	-1.031
Quercetin 3-alpha-L-arabinofuranoside (Avicularin)	1.14474	-0.703413	-0.441331
Syringic acid	1.01596	-0.983241	-0.0327154
Methyl Dihydrojasmonate	-0.621201	1.15356	-0.532359
Salicylic acid O-glucoside	-0.715162	1.1427	-0.427536
Neoprzewaquinone A	1.13838	-0.736714	-0.401669
L-Tryptophan	1.07705	-0.899048	-0.177998
3'-Hydroxypterostilbene	-0.885451	1.08458	-0.199133
10-Gingerol	-0.847875	1.10278	-0.254908
L-Methionine Methyl Ester	1.03252	-0.963947	-0.0685756
Oridonin	-0.684451	1.14761	-0.463159
Saikosaponin D	-0.650526	1.15147	-0.50094
Ala-Ile	-0.792808	-0.330639	1.12345
3-hydroxy-3,4-bis[(4-hydroxy-3-methoxyphenyl)methyl]oxolan-2-one	0.70108	0.444045	-1.14512
Licoagroside D	1.01938	-0.0399481	-0.979427
Songorine	-1.14566	0.44793	0.697729
Propylparaben	1.15213	-0.509373	-0.642757
1-(4-methoxyphenyl)propane-1,2-diol	-0.265544	1.10597	-0.840426
Gentisic acid	-0.629441	1.15308	-0.523643
1,N6-Etheno-2-Deoxy-Adenosine	-0.368866	1.13204	-0.763171
L-Leucyl-L-alanine Hydrate	-0.677382	-0.471164	1.14855
Euphorbia factor L1	-0.754154	1.13433	-0.380181
Selgin C-hexoside	-0.573702	-0.580991	1.15469
Tianshic acid	-0.651265	-0.500134	1.1514
Asp-glu	1.0035	-0.996465	-0.00703351
1,4-dihydroxy-1,4-dimethyl-7-(propan-2-ylidene)-decahydroazulen-6-one	0.273876	0.834527	-1.1084
Tetrahydropapaverine	1.15377	-0.617087	-0.53668
Tricin 4'-O-(beta-guaiacylglyceryl) ether	-0.580029	-0.574668	1.1547
8-Aminooctanoic acid	-0.572889	-0.5818	1.15469
3-Methyladipic acid	-1.14021	0.728029	0.412181
15(R),19(R)-Hydroxy prostaglandin F1α	-0.642648	-0.509491	1.15214
L-Aspartic acid	1.10044	-0.853172	-0.247263
N-Acetyl-α-D-glucosamine 1-phosphate	-0.824495	-0.287865	1.11236
Arabidopyl ketoadipic acid	-1.01504	0.0308002	0.984244
Timosaponin A3	-0.873439	1.09081	-0.217366
R-Notoginsenoside R2	-0.617351	1.15375	-0.536403
Aucubin	-0.0998616	1.04618	-0.946323
Diosbulbin B	-0.576112	1.1547	-0.578587
ethyl 4-({[(3-morpholinopropyl)amino]carbothioyl}amino)benzoate	-0.714338	1.14285	-0.428509
Oxobutanedioic acid	-1.11614	0.301814	0.814329
Daphnoretin	0.797063	0.325014	-1.12208
IBA	-0.856694	1.09884	-0.242142
Erythronolactone	-1.15016	0.663633	0.486531
Fosfosal	-0.721233	1.14156	-0.420323
LPC 16:0-SN1	-0.756752	-0.376935	1.13369
Obacunone	-0.655877	1.15096	-0.495086
(1S,2S)-Nicotine1-oxide	-0.379372	-0.754802	1.13417
N-Acetylvaline	-0.592345	-0.562224	1.15457
α-Linolenoyl ethanolamide	-0.606147	-0.548067	1.15421
2-(1-{2-[(3-furylmethyl)amino]-2-oxoethyl}cyclohexyl)acetic acid	1.15404	-0.61096	-0.543076
Apo-13-zeaxanthinone	-0.950868	1.04279	-0.0919178
UDP-N-acetylglucosamine	-1.14609	0.451128	0.694959
Ptaquiloside	0.960759	0.074333	-1.03509
Betulonic acid	-0.413855	1.14049	-0.726638
Isorhapontigenin	-0.793017	1.12338	-0.330363
Furanodiene	0.135891	0.925106	-1.061
6,7-Dimethoxy-4-Methylcoumarin	0.805254	0.314084	-1.11934
Glutaric Acid	-0.714332	-0.428517	1.14285
Ligustilide	-0.61285	1.15396	-0.541107
Cichoric acid	0.178493	-1.07723	0.898734
Guanine	-0.773998	-0.35509	1.12909
4-{3-[(3,4-dihydroxyphenyl)methyl]-2-methylbutyl}benzene-1,2-diol	1.04945	-0.107602	-0.941848
Methyl 4-hydroxy-3-methoxycinnamate	0.0202224	-1.00996	0.989735
(-)-3-(3,4-Dihydroxyphenyl)-2-methylalanine	-0.894519	-0.185098	1.07962
ethyl 5-hydroxy-4-oxo-4H-chromene-2-carboxylate	1.14633	-0.693383	-0.452943
Pectolinarin	-0.569973	1.15467	-0.584696
Periplogenin	-0.714635	-0.428158	1.14279
3-Hydroxy-3-methylbutanoic acid	-0.573549	-0.581144	1.15469
6,8-dihydroxy-3-(10-hydroxyundecyl)-3,4-dihydro-1H-2-benzopyran-1-one	-1.14891	0.474462	0.674451
(-)-Arctigenin	1.10914	-0.276446	-0.832696
Enoxolone	-0.625589	1.15332	-0.527728
4-Methoxycinnamaldehyde	1.12151	-0.3227	-0.798805
Lipoamide	-0.647875	-0.503827	1.1517
Oxyresveratrol	0.468731	0.679537	-1.14827
4-methyl-5-oxo-2-pentyl-2,5-dihydrofuran-3-carboxylic acid	-0.590528	1.1546	-0.564072
3-Furoic acid	1.14905	-0.475732	-0.67332
7-(2-aminophenyl)heptanoic acid	-0.579249	-0.575449	1.1547
Methyl caffeate	-0.889788	-0.19245	1.08224
Guanosine-3',5'-cyclic monophosphate	-0.745931	-0.390376	1.13631
WMH	-0.389389	1.13612	-0.746731
LPC 18:3-SN1	-0.961044	-0.073821	1.03486
Eleutheroside E	0.286242	-1.11191	0.825666
Lancerin	1.11951	-0.804742	-0.314771
Nicotinate ribonucleoside	-1.08397	0.886589	0.197385
PE 18:2_18:3	1.11288	-0.289746	-0.823133
18-β-Glycyrrhetinic acid	-0.660664	1.15048	-0.489815
Suberic acid	-1.15448	0.59687	0.557608
Methylenesuccinic acid	1.15416	-0.546438	-0.60772
Trigonelline	-0.846924	-0.256274	1.1032
1-Acetylimidazole	0.947685	-1.04517	0.0974895
3-amino-1H-pyrazolo[4,3-c]pyridine-4,6-diol	0.260742	-1.10454	0.843801
α,α-Trehalose	1.1395	-0.408006	-0.731491
Butylscopolamine	-0.801061	-0.319696	1.12076
N-Sinapoylputrescine	-0.633968	-0.518817	1.15279
LPC 18:2	-0.398637	-0.7392	1.13784
Heptamethoxyflavone	0.865956	0.228528	-1.09448
4-Guanidinobutanoic acid	-0.972717	1.02521	-0.0524973
N7-Methylguanosine	0.735305	-1.13869	0.403383
Tricin 4'-O-(syringyl alcohol) ether	-0.576717	-0.577984	1.1547
MGDG 18:3_18:3	-0.856924	1.09873	-0.241808
Nicotinamide	-0.834844	-0.27343	1.10827
Protocatechuic acid	-0.894018	1.0799	-0.18588
Phenylglyoxylic acid	0.0188874	-1.00931	0.990423
3-Hydroxykynurenine	1.14758	-0.684671	-0.462909
Glu-Gln	1.1544	-0.599937	-0.554465
N'2-(2-furylcarbonyl)-3-chloro-4-methylthiophene-2-carbohydrazide	-1.15459	0.590933	0.56366
Arabidopyl shikimic acid	1.12252	-0.795703	-0.326816
Avocadyne 1-acetate	-0.819419	-0.294857	1.11428
3-Hydroxyphenylacetic acid	-0.315316	1.11965	-0.804336
11-keto Testosterone (CRM)	-0.636078	-0.516559	1.15264
4-[(4-phenethyl-1,4-diazepan-1-yl)sulfonyl]-2,1,3-benzoxadiazole	1.15462	-0.565641	-0.58898
Efetaal	-1.10841	0.834501	0.273913
1-(3-acetyl-2,4,6-trihydroxyphenyl)ethan-1-one	0.434172	-1.1437	0.709532
Cafestol	-0.921489	-0.14187	1.06336
MAG (18:3)	-0.812849	1.11668	-0.303826
3'-Adenosine monophosphate (3'-AMP)	-1.05628	0.932129	0.124149
3,4,5-trihydroxycyclohex-1-ene-1-carboxylic acid	-1.14288	0.714161	0.428719
Praeruptorin E	-0.654803	1.15107	-0.496264
LDGTS 18:2	-0.659439	-0.491167	1.15061
(+/-)9-HpODE	-0.581318	-0.573373	1.15469
Bergenin	-0.537454	-0.616348	1.1538
Genistein	-0.604447	-0.549823	1.15427
C-pentosyl-apigenin O-p-coumaroylhexoside	-0.580761	-0.573932	1.15469
N-Acetyl-L-phenylalanine	0.994039	0.0118169	-1.00586
Prolylleucine	-0.216591	-0.873955	1.09055
Arctiin	-0.577072	1.1547	-0.577628
(-)-Catechin Gallate	-0.623849	1.15342	-0.529567
pteroside A	-0.355885	1.12926	-0.773377
Salvianolic acid A	-0.507016	-0.644936	1.15195
3-O-p-coumaroyl shikimic acid O-hexoside	-1.09657	0.234981	0.861585
Tricin 4'-O-(beta-guaiacylglyceryl) ether 5-O-hexoside	-0.496445	1.15108	-0.654638
1-Methyladenine	-0.487147	-0.663078	1.15022
Valylproline	-0.824917	-0.28728	1.1122
Camelliaside A	-0.570173	-0.584498	1.15467
Lithospermic acid	0.764007	-1.13182	0.36781
Polyphyllin V	-0.853968	1.10008	-0.246109
gamma-Glutamylleucine	-0.778146	-0.349754	1.1279
Pseudolaric Acid B	1.08195	-0.191631	-0.890318
N-Acetyl-L-Tyrosine	-0.850563	-0.251037	1.1016
Trillin	-0.773538	-0.355679	1.12922
Jionoside B1	-0.561011	1.15455	-0.593536
(2E,4E)-N-(2-methylpropyl)dodeca-2,4-dienamide	0.544258	0.609822	-1.15408
Andrographolide	-0.985999	-0.0274366	1.01344
Narirutin	-0.285956	-0.825873	1.11183
L-Threonic acid	-1.14771	0.683723	0.463988
trans-Zeatin-riboside	1.15438	-0.600736	-0.553644
Przewaquinone A	-0.626082	-0.527207	1.15329
Spectinomycin	-1.09035	0.874345	0.216004
Ganoderic acid C6	1.06273	-0.140275	-0.922456
Dodecanedioic acid	-0.564552	1.15461	-0.590055
Isorhamnetin	-0.566364	-0.588268	1.15463
Gallic acid	1.0414	-0.088708	-0.952691
Wikstromol	-0.393923	1.13697	-0.743049
(+/-)9,10-dihydroxy-12Z-octadecenoic acid	-0.547343	-0.606846	1.15419
Apocynin	-0.354414	1.12894	-0.774524
Rhoifolin	-0.707952	-0.436026	1.14398
α-Lactose	1.0968	-0.235708	-0.86109
2-Ethylbutyric Acid	-0.587596	-0.567044	1.15464
trans-10-Heptadecenoic acid	-0.550959	-0.603346	1.1543
Fragransin A2	-0.645506	-0.506398	1.1519
D-Ribose	-1.13393	0.378133	0.755794
6-Methylcoumarin	0.812609	0.304153	-1.11676
3-Methoxy prostaglandin F1α	-0.664229	-0.485871	1.1501
(±)9(10)-DiHOME	-0.635849	1.15265	-0.516804
Antiarol	-0.660936	1.15045	-0.489516
Sedanolide	0.135864	0.925122	-1.06099
Demethylwedelolactone	-0.577667	-0.577034	1.1547
4-(3,4-dihydro-2H-1,5-benzodioxepin-7-ylamino)-4-oxobutanoic acid	-0.587322	-0.567321	1.15464
Succinic anhydride	-1.07687	0.899349	0.177525
3-hydroxy-2-octylpentanedioic acid	-0.907333	1.07218	-0.164847
2-(2-acetyl-3,5-dihydroxyphenyl)acetic acid	0.189184	-1.08108	0.891895
(2E)-3-(3,4-dimethoxyphenyl)prop-2-enoic acid	0.928627	0.130026	-1.05865
Coumarin	-0.697694	1.14566	-0.44797
Limocitrin O-hexoside	-0.54158	1.15398	-0.612396
N-Phenylacetylglycine	1.14094	-0.724387	-0.416554
N-Acetyl-DL-glutamic acid	-0.731702	1.13945	-0.40775
(±)8-HEPE	-1.10364	0.257752	0.845892
L-Glutathione oxidized	-0.658757	-0.491919	1.15068
Clofencet-potassium	-1.09656	0.861604	0.234952
16-Heptadecyne-1,2,4-triol	-1.0868	0.88126	0.20554
5-methoxy-2-phenyl-4H-chromen-4-one	-0.236821	1.09715	-0.860332
Puerarin	-0.556607	-0.597848	1.15446
Geraniol	-0.622344	1.1535	-0.531156
Angelol B	-0.96169	-0.0726561	1.03435
N-[1-(4-methoxy-2-oxo-2H-pyran-6-yl)-2-methylbutyl]acetamide	-1.14775	0.464309	0.68344
Phytocassane E	-1.15068	0.491911	0.658764
Tyrosol	1.15451	-0.559041	-0.595468
Prostaglandin E2-1-glyceryl ester	-0.69203	-0.454498	1.14653
o-Veratraldehyde	0.355675	0.773542	-1.12922
N-[2-chloro-6-(trifluoromethoxy)phenyl]-2,2-dimethylpropanamide	-1.03339	0.962873	0.0705203
LPC 18:1	1.01134	-0.988256	-0.0230884
Jasmonic acid	-1.01387	0.985523	0.0283502
Integrifoside A	1.14185	-0.422145	-0.719704
Butabarbital-d5	1.15466	-0.586087	-0.568569
Flavokawain A	1.15336	-0.624812	-0.52855
N-Methylisoleucine	-0.573162	-0.581528	1.15469
(±)8(9)-DiHET	-0.575795	-0.578904	1.1547
(+/-)8(9)-DiHET	-0.576065	-0.578634	1.1547
Rhein	-0.588296	-0.566335	1.15463
1,2-dihydroxyheptadec-16-yn-4-yl acetate	-0.984375	1.01492	-0.0305494
Vitamin C	-1.13949	0.407957	0.731531
Epigallocatechin gallate	-0.522846	1.15304	-0.63019
1-Monopalmitin	-0.779497	1.12751	-0.348011
Apigenin	-1.15047	0.489714	0.660756
Combretastatin A4	1.15021	-0.487021	-0.663191
Riboflavin	-0.940929	1.05011	-0.109181
2-deoxyglucose-6-phosphate	-0.561343	-0.593211	1.15455
(2R)-2,3-Dihydroxypropanoic acid	-0.64002	1.15234	-0.512325
Tricin 4'-O-(syringyl alcohol) ether O-hexoside	1.1459	-0.449745	-0.696158
(+/-)11(12)-DiHET	-1.15197	0.644658	0.507317
(+)-Dihydrojasmonic acid	-1.04707	0.945116	0.101957
Gluconolactone	-0.695407	-0.450611	1.14602
N-(4-butyl-2-methylphenyl)-N'-[4-(4-methylpiperazino)phenyl]urea	-0.960375	-0.0750242	1.0354
ELK	-0.697228	-0.448509	1.14574
2'-O-Methyladenosine	-0.691054	-0.455618	1.14667
O-Arachidonoyl ethanolamine	1.12268	-0.32749	-0.795193
2-Hydroxyisocaproic Acid	-1.05515	0.933765	0.121389
Esculin	-0.651554	1.15137	-0.499819
PG O-16:3_18:3	-0.546491	-0.607669	1.15416
Cyanidin 3-O-glucoside	0.230332	-1.09507	0.864737
Glucose 1-phosphate	0.101634	-1.04694	0.945302
Wedelolactone	-0.58201	-0.572678	1.15469
Gly-Tyr	1.04627	-0.946209	-0.100059
LPC 18:3	-0.871747	-0.219904	1.09165
Picropodophyllin	0.43898	0.705427	-1.14441
Aflatoxin M1	-0.571739	-0.582944	1.15468
Fumaric Acid	-0.844966	-0.259078	1.10404
Asp-phe	-0.688314	-0.458755	1.14707
Monobutyl phthalate	-0.90675	1.07253	-0.165781
Pachymic acid	-0.787649	-0.337411	1.12506
Genipin	-0.383914	1.13507	-0.751154
Glutathione	-0.304911	-0.812051	1.11696
Kynurenic acid	-0.540332	1.15393	-0.613593
Isovanillin	0.845948	0.257672	-1.10362
Xanthurenic acid O-hexoside	-0.551128	1.15431	-0.603181
Uridine	-0.949407	-0.0944797	1.04389
Gamma-Glu-Leu	1.14683	-0.456861	-0.689969
Υ-Aminobutyric acid (GABA)	1.1132	-0.822296	-0.2909
L-Dopa	-1.11735	0.810953	0.306398
Uridine diphosphate glucose	-0.574212	1.15469	-0.580483
Adenosine diphosphate (ADP)	-0.911885	-0.15753	1.06942
2-[(3S)-1-Benzyl-3-pyrrolidinyl]-1,3-benzothiazole	-0.818571	-0.296021	1.11459
N-2-Hydroxycyclopentyladenosine	-0.584745	-0.569924	1.15467
Artemether	0.81227	0.304613	-1.11688
(3,4-Dimethoxyphenyl)acetic acid	1.15458	-0.562748	-0.591831
Alnustone	-0.72077	-0.420876	1.14165
4-amino-2-(4-chlorophenyl)-6-(methylthio)pyrimidine-5-carbonitrile	-0.861322	1.09669	-0.235367
L-5-Hydroxytryptophan	0.155634	-1.06869	0.913058
13-HPODE	-0.792243	-0.331383	1.12363
3-Phosphoglyceric acid	-0.590078	1.15461	-0.564528
2-(4-aminophenoxy)isophthalonitrile	-1.14541	0.446137	0.699277
Hordatine A	-0.761986	1.13235	-0.370361
Salicylic acid	-1.12389	0.332493	0.791399
DG O-18:3_16:2	1.12178	-0.79798	-0.323797
7α-Hydroxytestosterone	-0.910871	1.07004	-0.159167
Quinic acid	-1.03402	0.0719166	0.9621
Vitexin-2-O-rhaMnoside	1.12608	-0.341778	-0.784303
Cuminaldehyde	-0.526908	1.15327	-0.626364
Histamine	1.1547	-0.57934	-0.575358
9-Oxo-ODE	-0.780291	-0.346984	1.12727
FAHFA 18:2/20:4	-0.602998	-0.551317	1.15431
L-Saccharopine	-0.660852	-0.489608	1.15046
beta-Acetoxyisovalerylalkannin	-0.416159	1.14088	-0.724717
Protobioside	-1.08256	0.889191	0.193374
Methionine sulfoxide	-0.785255	-0.340537	1.12579
1-Methylhistidine	-0.509969	-0.642205	1.15217
Picramnioside F	1.13817	-0.400459	-0.737707
N-Acetylornithine	-0.781523	1.12691	-0.345388
4-(anilinomethylidene)-3-methyl-4,5-dihydroisoxazol-5-one	0.141712	-1.0633	0.921585
N-{2-[2-(acetylamino)phenoxy]ethyl}-N-benzyl-4-chlorobenzamide	-0.610095	-0.543975	1.15407
Quercetin-3-O-beta-glucopyranosyl-6'-acetate	-0.654726	1.15107	-0.496348
Ademetionine	0.99673	-1.00324	0.00650786
Harpagide	-1.11774	0.307869	0.809867
Pantothenic acid	-1.13212	0.762849	0.369273
5-O-Caffeoylshikimic acid	-1.0782	0.897029	0.181171
Curcumin	-0.602971	1.15432	-0.551345
Adenosine	-0.791558	-0.332285	1.12384
N-[(Tert-butoxy)carbonyl]-L-tryptophan	-0.914637	1.06771	-0.153074
N'-(4-chlorobenzoyl)-5-[4-(1,3-dithiolan-2-yl)phenoxy]-2-furohydrazide	1.14578	-0.448813	-0.696965
Aurantio-obtusin	-0.578028	-0.576672	1.1547
Tricin O-malonylhexoside	-0.585033	-0.569634	1.15467
beta-Caryophyllene	-0.615699	1.15383	-0.538133
3-(3,4,5-trimethoxyphenyl)propanoic acid	0.480405	0.669142	-1.14955
(-)-chimonanthine	-0.862547	-0.233565	1.09611
Ethyl caffeate	0.94866	0.0957865	-1.04445
Polypodine B	-0.800027	-0.321075	1.1211
Ginkgolide K	-0.768892	-0.361613	1.1305
Astilbin	-0.860243	1.09719	-0.236951
p-Coumaric acid ethyl ester	0.196588	0.887107	-1.08369
Pyridoxal 5'-phosphate	-0.907351	1.07217	-0.164819
Phellodensin F	-1.1136	0.821225	0.292376
Phe-Pro	-1.14369	0.43407	0.709619
S-(5-Adenosy)-L-Homocysteine	1.15095	-0.494958	-0.655994
Linderane	1.15467	-0.584165	-0.570509
Pantetheine	-0.779119	-0.348499	1.12762
Vaccarin	1.00861	-0.991161	-0.0174492
7,8-Dihydroxycoumarin	-0.629162	1.1531	-0.523939
9,17-Octadecadiene-12,14-diyne-1,11,16-triol	-1.14947	0.669851	0.479615
Daidzein	-0.585782	-0.568877	1.15466
3-Dehydroshikimic acid	-1.03411	0.0721278	0.961983
12-Epileukotriene B4	-0.598553	-0.555884	1.15444
Δ17-6-keto prostaglandin F1α	1.15371	-0.535533	-0.618181
Sinapyl Alcohol	-0.55878	-0.595723	1.1545
Linarin	-0.572435	-0.582251	1.15469
Quinic acid O-di-glucuronic acid	0.96319	-1.03314	0.0699473
4-acetyl-4-(ethoxycarbonyl)heptanedioic acid	0.882617	0.203471	-1.08609
MGDG O-15:1_2:0	-0.590965	1.15459	-0.563627
N6-Succinyl Adenosine	0.85917	0.238524	-1.09769
Tryptophol	0.852144	0.248753	-1.1009
N-butyl-2-methyl-5-(piperidinosulfonyl)-3-furamide	-0.386177	1.13551	-0.749329
16-(Hexopyranosyloxy)-7-hydroxy-8,9-epoxypimaran-18-oic acid	-0.714096	1.14289	-0.428795
Citrinin	-1.07347	0.168299	0.905172
L-Phenylalanine	-0.0436894	-0.977439	1.02113
Fenpropimorph	1.1281	-0.350631	-0.777466
Scutellarin	-0.559859	-0.594666	1.15453
Eupatilin	-0.60135	-0.553014	1.15436
Azelaic acid	-0.668313	-0.48133	1.14964
Hesperidin	1.11589	-0.300868	-0.815024
Baohuoside II	-0.692905	1.1464	-0.453492
Homoveratrumic acid	0.957317	-1.03782	0.0804991
Skimmin	-0.89285	-0.1877	1.08055
5-Ethyl-2'-deoxyuridine	-0.826819	1.11146	-0.284644
Timosaponin A1	-0.966448	1.03047	-0.0640264
Benzoic Acid	-0.183464	1.07903	-0.895565
Milbemectin A4	-0.614615	-0.539265	1.15388
Chrysin	-0.589592	-0.565021	1.15461
N-Sinapoylagmatine	-0.553084	-0.601281	1.15437
Linoleoyl ethanolamide	-0.553295	-0.601076	1.15437
(-)-Epigallocatechin	-0.578212	1.1547	-0.576488
1-(2,4-dihydroxyphenyl)-2-(3,5-dimethoxyphenyl)propan-1-one	0.589262	0.565356	-1.15462
tetranor-12(R)-HETE	-0.714137	1.14288	-0.428747
13,14-dihydro-15-keto-tetranor Prostaglandin D2	-0.455009	1.14659	-0.691585
6-Biopterin	-0.814586	-0.301464	1.11605
Eugenyl acetate	-1.07883	0.1829	0.895926
Isoferulic Acid	1.01821	-0.0374634	-0.980742
Nicotianamine	-0.98646	1.01301	-0.0265511
Tracheloside	-0.744157	1.13672	-0.392561
D-Proline	0.128088	-1.05787	0.929785
Chlorogenic acid methyl ester	0.797804	-1.12183	0.32403
Trifolin	1.1538	-0.53749	-0.616314
Hydroxycitric acid	-1.08486	0.199912	0.884943
(5E)-7-methylidene-10-oxo-4-(propan-2-yl)undec-5-enoic acid	0.498525	0.652738	-1.15126
6-Benzyladenine	-0.830884	-0.278982	1.10987
Pseudolaric acid C	0.856763	0.242043	-1.09881
Indole-3-acetic acid	-0.840869	1.10578	-0.264915
5-Acetylsalicylic acid	0.293147	-1.11381	0.820664
Lupulin A	-0.776063	-0.352438	1.1285
Glycyl-L-leucine	-0.864941	-0.230031	1.09497
Linustatin	-0.686592	1.14731	-0.460722
6-methyl-4-(morpholinomethyl)-2H-chromen-2-one	1.15425	-0.605032	-0.549219
20-Hydroxy-(5Z,8Z,11Z,14Z)-eicosatetraenoic acid	-0.57819	-0.57651	1.1547
Lumichrome	-0.439109	-0.705317	1.14443
5-[(1-benzothiophen-3-ylmethyl)sulfanyl]-1-methyl-4-nitro-1H-imidazole	1.06827	-0.154523	-0.913744
C-hexosyl-luteolin O-feruloylhexoside	-0.564064	-0.590536	1.1546
Astringin	-0.858539	1.09799	-0.239447
Synephrine	-0.560948	1.15455	-0.593599
L-Mimosine	1.12888	-0.77474	-0.354137
Corchorifatty acid F	-1.1372	0.39517	0.742032
Keracyanin chloride	-0.580308	-0.574387	1.1547
2-(benzylamino)-6-methyl-5-(2-methyl-1,3-thiazol-4-yl)nicotinonitrile	-0.901977	1.07535	-0.173374
Xanthosine	-0.960659	-0.0745128	1.03517
L-Ornithine	1.1547	-0.578419	-0.576281
4-Hydroxyisoleucine	0.727845	-1.14025	0.412403
Acetylharpagide	1.15464	-0.566844	-0.587793
Icariin	1.09133	-0.218937	-0.872392
Swainsonine	1.15468	-0.583851	-0.570825
UDP	-0.200739	-0.884403	1.08514
Kanamycin	0.836031	0.27176	-1.10779
Thymidine	-0.631681	-0.521258	1.15294
4-Methoxybenzaldehyde	-0.894821	-0.184627	1.07945
2-Phenylacetamide	-0.999851	-0.000298744	1.00015
Isoeugenol	-0.705626	1.14437	-0.438748
Azetidine-2-carboxylic acid	1.05321	-0.936563	-0.116643
2,3-Dinor-11β-prostaglandin F2α	-1.09996	0.854234	0.245723
CAR 5:0	-0.848399	1.10255	-0.254154
Ginkgolide C	-0.675046	1.14884	-0.473794
1-adamantyl(piperidino)methanone	1.05766	-0.127572	-0.930092
Angiotensin IV	-1.07197	0.164276	0.90769
3-amino-2-phenyl-2H-pyrazolo[4,3-c]pyridine-4,6-diol	-0.880279	1.08731	-0.207032
Sattabacin	-0.952425	1.0416	-0.089176
Methylmalonate	-0.915248	-0.152081	1.06733
Lysopa 16:0	-0.167933	1.07333	-0.905401
Ala-Leu	-0.741362	-0.395992	1.13735
beta-Alanine methyl ester hydrochloride	1.15457	-0.562539	-0.592036
NNK	-0.829578	-0.280805	1.11038
L-(+)-Tartaric acid	-0.726676	1.14048	-0.413808
(+/-)9(10)-EpOME	-1.08399	0.886564	0.197423
2-Hydroxy-1-(4-methoxyphenyl)propyl hexopyranoside	0.0861044	0.954164	-1.04027
Methyl jasmonate	-0.389294	1.1361	-0.746808
3-[2-(1,3,5-trimethyl-1H-pyrazol-4-yl)hydrazono]pentane-2,4-dione	-0.852498	-0.248241	1.10074
Porphobilinogen	-1.09883	0.856704	0.242128
Thromboxane B2-biotin	-1.15351	0.531292	0.622215
Isoliquiritin	-0.931969	1.05639	-0.124418
3-methyl-4-[2-(2-methylphenyl)hydrazono]-4,5-dihydro-1H-pyrazol-5-one	1.15262	-0.636258	-0.516366
Valepotriate	-0.534514	1.15367	-0.619152
LysoPC 15:0	-0.361376	-0.769078	1.13045
Zeatin-7-N-glucoside	0.928781	0.129768	-1.05855
DL-Mandelic acid	1.10408	-0.259216	-0.844869
Rutin	-0.648638	-0.502997	1.15163
(3beta,9xi)-3-(beta-D-Glucopyranosyloxy)-14-hydroxycard-20(22)-enolide	-0.872734	1.09116	-0.218424
Citric acid	1.10036	-0.24702	-0.85334
methyl 3,4,5-trihydroxycyclohex-1-ene-1-carboxylate	-0.334709	-0.789713	1.12442
β-Nicotinamide mononucleotide	-0.246088	-0.853982	1.10007
Vinblastine	-0.580311	1.1547	-0.574384
ethyl 2-[(6-oxo-6H-benzo[c]chromen-3-yl)oxy]acetate	-0.695482	1.14601	-0.450525
methyl oxo pentanoate	-0.703912	-0.440749	1.14466
Adenosine 3'5'-cyclic monophosphate	-0.865701	-0.228906	1.09461
2-Oxoglutaric acid	-0.821263	1.11359	-0.292323
(2-anilino-4-methyl-1,3-thiazol-5-yl)(4-methoxyphenyl)methanone	1.15468	-0.582841	-0.571842
Thymine	1.14438	-0.705571	-0.438812
Prostaglandin E3	-0.825172	1.1121	-0.286927
DG O-18:4_16:3	1.03396	-0.962169	-0.0717919
Chlorogenic acid	-0.028287	-0.985556	1.01384
Methyl cinnamate	0.961332	0.0733014	-1.03463
Trilobatin	-0.507567	-0.644427	1.15199
(2E)-N-(4-acetamidobutyl)-3-(4-hydroxy-3-methoxyphenyl)prop-2-enamide	-1.14234	0.425238	0.717101
N-Acetylaspartate	-0.993089	-0.0136821	1.00677
Guanosine	-0.688444	-0.458606	1.14705
Polyphyllin VI	-1.1516	0.649012	0.50259
Phe-Phe	-0.9895	-0.0206787	1.01018
Ethyl oleate	-0.585876	1.15466	-0.568782
Adenine	-0.940586	-0.10977	1.05036
3-(2,4-dichlorophenyl)pentanedioic acid	-1.14799	0.466382	0.681613
Asperulosid	1.10629	-0.266629	-0.839661
Desthiobiotin	-0.830371	-0.279698	1.11007
13,14-Dihydro prostaglandin E1	-1.08201	0.8902	0.191813
GDP-alpha-D-glucose	-0.201488	-0.883914	1.0854
MGMG (18:2)	-0.822389	-0.290772	1.11316
Xylitol	-0.9993	1.0007	-0.00139798
Neomangiferin	1.09874	-0.856895	-0.241849
5,6-dimethyl-4-oxo-4H-pyran-2-carboxylic acid	-0.559379	1.15452	-0.595137
3-(3-pyridinyl)propanoic acid	-0.0169238	-0.991431	1.00835
LPE 18:1	1.11022	-0.829996	-0.280222
N6,N6,N6-Trimethyl-L-lysine	1.08556	-0.88362	-0.201938
3-[3-(beta-D-Glucopyranosyloxy)-2-hydroxyphenyl]propanoic acid	-0.212295	-0.876807	1.0891
2-Phenylphenol	1.09297	-0.223892	-0.869076
LPC 15:0-SN1	-0.618096	-0.535622	1.15372
Gallic acid trimethyl ether	1.03262	-0.06879	-0.963829
DL-Glutamine	1.11352	-0.821427	-0.292097
Ganoderic acid C2	-0.812958	-0.303679	1.11664
Flavanone	1.13871	-0.403489	-0.735217
D-(-)-Lyxose	-1.1047	0.261253	0.843443
7-O-Ethylmorroniside	0.182264	0.896332	-1.0786
Catechol	-0.81254	-0.304247	1.11679
PMeOH 18:1_18:2	-0.525844	-0.627368	1.15321
Nuzhenide	1.0803	-0.187002	-0.893298
Sodium Houttuyfonate	0.791799	-1.12377	0.331968
LPS 18:2	-0.495625	-0.655386	1.15101
Eupalinolide A	-0.448062	1.14568	-0.697615
Neohesperidin dihydrochalcone	1.15017	-0.486568	-0.6636
Bisulfurous Acid	0.869624	0.223075	-1.0927
2,4-dihydroxyheptadec-16-en-1-yl acetate	-0.764428	-0.367278	1.13171
(2R)-2-[(2R,5S)-5-[(2S)-2-hydroxybutyl]oxolan-2-yl]propanoic acid	-0.864381	-0.230858	1.09524
Maltol	-0.475995	-0.673085	1.14908
Gly-Phe	-0.674657	-0.474231	1.14889
4-D-Hydroxysphinganine	-0.325586	-0.796631	1.12222
Santacruzamate A	-0.574679	-0.580017	1.1547
D-(+)-Tryptophan	1.12708	-0.780969	-0.346106
8-O-acetyl shanzhiside methyl ester	1.15362	-0.620012	-0.53361
Benzamidine	1.10919	-0.276598	-0.832587
Acetyl-L-carnitine	-0.824387	1.1124	-0.288014
Menadione	-0.0681081	1.03231	-0.964205
3-(4-hydroxy-3-methoxyphenyl)propanoic acid	-0.447176	1.14556	-0.69838
VLK	-0.672821	-0.476291	1.14911
5-Methylcytidine	-0.571199	-0.58348	1.15468
9-Hydroxy-(10E,12Z,15Z)-Octadecatrienoic Acid	-0.759181	-0.37389	1.13307
2-Hydroxyphenylalanine	1.12299	-0.794251	-0.328736
alpha-Hederin	-0.600131	-0.554266	1.1544
Fraxinellone	-1.14495	0.702162	0.442787
Leu-Pro	-0.662227	-0.488088	1.15032
Ciliatine	1.15452	-0.594843	-0.559679
Cytidine	-0.594884	-0.559638	1.15452
Vincamine	-0.650839	-0.500599	1.15144
Forsythoside B	-1.0778	0.180066	0.897733
Aminophylline	-0.359802	1.13012	-0.770313
Myrislignan	0.986489	0.0264955	-1.01298
N-Acetyl-L-methionine	0.0335924	-1.01637	0.982781
S-Adenosylhomocysteine	-0.676446	-0.472219	1.14866
Schisandrin C	1.15467	-0.57036	-0.584312
NAT13-331713_POS	-0.826487	1.11159	-0.285104
8-Hydroxyguanosine	-1.10545	0.263788	0.841662
Gentiopicrin	-0.409168	-0.730529	1.1397
N-Feruloyl putrescine	-0.498557	-0.652709	1.15127
Cyanin chloride	-0.328472	-0.79445	1.12292
Dehydropachymic Acid	-1.15115	0.497216	0.653934
Mesalamine	-0.507457	1.15199	-0.644529
Kynurenic acid O-hexside	-0.528929	1.15338	-0.624454
4-Ethylphenol	0.607613	0.54655	-1.15416
p-Coumaric Acid	-0.808867	1.11809	-0.30922
Leonurine	-0.688837	-0.458157	1.14699
Maltotetraose	1.1098	-0.831044	-0.278757
2-Hydroxy-2-methyl-3-buten-1-yl beta-D-glucopyranoside	-0.711714	1.14332	-0.431606
DL-2-(acetylamino)-3-phenylpropanoic acid	0.836644	-1.10754	0.270895
Bicyclo prostaglandin E2	-0.758992	-0.374127	1.13312
Bilobalide	-0.724254	-0.416713	1.14097
trans-zeatin 9-O-glucoside	-0.592824	1.15456	-0.561737
Folinic acid	1.15405	-0.543383	-0.610664
Baohuoside I	-0.586463	1.15465	-0.568189
C-pentosyl-luteolin-C-hexoside	-0.548665	-0.605568	1.15423
2,3-dinor Prostaglandin E1	-0.844911	-0.259156	1.10407
2-Methylpentanedioic acid	-0.0847912	-0.954905	1.0397
D-Fructose 1,6-bisphosphate	0.672062	-1.1492	0.477141
7-(2-hydroxypropan-2-yl)-1,4a-dimethyl-decahydronaphthalen-1-ol	-0.69646	1.14586	-0.449396
Elaidic acid	1.15157	-0.50224	-0.649334
(-)-N-[3',4'-Dihydroxy-(E)-cinnamoyl]-L-glutamic acid	1.14725	-0.68706	-0.460188
3-(5,7-dimethoxy-4-oxo-4H-chromen-2-yl)propanoic acid	0.792932	0.330475	-1.12341
delta-Tridecalactone	-0.548611	1.15423	-0.60562
7-Hydroxycoumarine	-0.318768	-0.801756	1.12052
Parishin B	-0.00486045	1.00242	-0.997561
octadec-9-ynoic acid	0.0671956	0.964708	-1.0319
Ribulose-5-phosphate	-0.636043	1.15264	-0.516596
Catalpol	-0.578902	-0.575797	1.1547
Gamma-Linolenic Acid	-0.550301	-0.603983	1.15428
Esculetin	-0.584648	1.15467	-0.570022
Pyridoxine	0.78318	-1.12642	0.343238
Ne-(1-Carboxymethyl)-L-lysine	0.796866	-1.12214	0.325275
Limonin	1.14423	-0.437747	-0.706482
Cistanoside F	-0.90092	-0.175046	1.07597
Stachyose	1.14542	-0.699238	-0.446182
Celastrol	-0.817326	1.11505	-0.297725
trans-Cinnamaldehyde	-0.531256	1.1535	-0.622249
PC O-18:2	-0.611624	-0.542385	1.15401
Boc-beta-cyano-L-alanine	-0.57695	-0.577751	1.1547
Indole-3-pyruvate	-0.675485	1.14879	-0.473301
Indole-3-acetamide	1.0929	-0.869207	-0.223697
Levodopa	-1.15457	0.562221	0.592349
PC O-18:3	-0.695431	-0.450584	1.14601
1,4-Naphthoquinone	-1.04341	0.950047	0.0933588
SDMA	1.14528	-0.700119	-0.445161
Alantolactone	1.14683	-0.456836	-0.689992
2-Isopropylmalic acid	-0.86353	1.09565	-0.232115
N1,N10-Dicoumaroyl spermidine	-0.725269	1.14077	-0.415497
Ginkgolic acid C17-1	-0.814767	1.11599	-0.301218
Resibufogenin	-0.979099	1.01967	-0.0405682
Raffinose	1.10504	-0.262406	-0.842633
Bullatine A	-0.588595	-0.566032	1.15463
Sec-O-Glucosylhamaudol	-0.693644	1.14629	-0.452643
3-(1,3-benzoxazol-2-ylthio)-5,5-dimethylcyclohex-2-en-1-one	0.662418	0.487877	-1.15029
D-Panthotenate	-0.789154	1.1246	-0.335441
3-hydroxy-2-(3-nitro-4-piperidinobenzyl)propanenitrile	-0.399606	1.13801	-0.738406
Ferulic acid	0.630556	-1.15301	0.522457
2'-O-acetylpoliumoside	-0.541602	1.15398	-0.612376
Heteroclitin D	1.1524	-0.513091	-0.639308
2,4-Dihydroxybenzoic acid	0.308673	0.809272	-1.11794
gamma-Glutamylglutamic acid	-0.718894	1.142	-0.423109
LPC 18:1-SN1	0.555751	-1.15443	0.598684
2-(tert-butyl)-6,7-dimethoxy-4H-3,1-benzoxazin-4-one	-1.13938	0.40735	0.732033
5-Hydroxyindole-3-acetic acid	-0.837011	1.10739	-0.270378
2-(cyclopropylcarbonyl)-3-(4-fluoroanilino)acrylonitrile	1.14832	-0.679122	-0.469201
Vanillin	-0.0880521	1.04111	-0.953062
Paulownin	1.08091	-0.188719	-0.892195
Corydaline	-0.58572	1.15466	-0.56894
Trigoneoside Xb	-1.06867	0.913089	0.155584
Ferulaldehyde	1.11229	-0.287605	-0.824682
Leucylproline	-0.836698	-0.270819	1.10752
3-Methoxycinnamic acid	-0.499939	1.15138	-0.651443
3,8,9-trihydroxy-10-propyl-3,4,5,8,9,10-hexahydro-2H-oxecin-2-one	-1.13412	0.379122	0.755003
Ethyl gallate	1.15202	-0.507956	-0.644068
4-Methylcatechol	-0.725473	-0.415252	1.14073
Denin	-0.727292	1.14036	-0.413069
LPC 15:0	-0.334687	-0.78973	1.12442
PC 20:0_20:1	1.15362	-0.533601	-0.620021
Dihydrothymine	1.13629	-0.745997	-0.390295
Prohydrojasmon	-0.722149	1.14138	-0.41923
4-Hydroxymephenytoin	0.0879487	-1.04107	0.953121
N alpha-Acetyl-L-Arginine	-0.551963	-0.602371	1.15433
D-Glucaric acid	-0.13296	-0.926868	1.05983
D-Saccharic acid	-0.130352	-0.928431	1.05878
7-O-Methylaloeresin A	1.06336	-0.141865	-0.921492
LPC 16:0	-0.520992	-0.63193	1.15292
Nicotinamide N-oxide	-0.570812	-0.583864	1.15468
Glucosamine	1.10859	-0.274531	-0.834061
2-Hydroxy-2-methylbutanoic acid	-1.14581	0.449085	0.69673
4-(methylthio)-6-phenyl-2-(3-pyridyl)pyrimidine-5-carbonitrile	-1.04276	0.950899	0.0918623
3-(propan-2-yl)-octahydropyrrolo[1,2-a]pyrazine-1,4-dione	-0.923657	-0.13829	1.06195
Bisdemethoxycurcumin	-0.562644	1.15458	-0.591933
Thymol	-0.900114	1.07643	-0.176318
Dl-Indole-3-lactic acid	0.9933	0.0132683	-1.00657
cis-Aconitic acid	1.15448	-0.596881	-0.557597
Luteolin	-0.99778	-0.00442492	1.00221
Tyramine	1.12943	-0.356658	-0.772774
VLH	-0.601182	-0.553186	1.15437
trans-Aconitic acid	1.15374	-0.617647	-0.536093
Spinosin	-0.589162	-0.565458	1.15462
Triacanthine	-0.858367	1.09807	-0.239699
4-Hydroxybenzaldehyde	-0.629323	1.15309	-0.523769
Stanozolol	-0.575631	1.1547	-0.579067
Isosakuranin	1.11067	-0.281834	-0.82884
Angoroside C	-1.06676	0.150596	0.916161
Sulfosalicylic acid	-0.406065	1.13916	-0.733094
Coumarin 151	0.20256	0.883213	-1.08577
L-Pyroglutamic acid	1.14859	-0.471519	-0.677067
Citramalate	-1.15266	0.635729	0.516933
Carnosol	-0.998795	-0.00240486	1.0012
IAA-Asp	1.15454	-0.560428	-0.594109
Theaflavin	-0.551246	-0.603067	1.15431
3,14-dihydro-15-keto-tetranor Prostaglandin E2	-1.1202	0.802706	0.317499
Syringetin	-0.588914	-0.565709	1.15462
Columbin	-0.947681	1.04518	-0.0974958
D-(-)-Mannitol	-0.510895	1.15224	-0.641347
Sinapinic acid	1.09624	-0.233977	-0.862267
(1E)-5-hydroxy-1,7-diphenylhept-1-en-3-one	-0.486125	1.15012	-0.664
Ophiopogonanone E	-0.477631	1.14926	-0.671624
1-(2-furyl)pentane-1,4-dione	0.69683	0.448969	-1.1458
Mesterolone	-1.15388	0.539318	0.614565
tZROG	1.13393	-0.755777	-0.378155
5α-Pregnan-3,20-dione	-0.734895	-0.403881	1.13878
Tartaric acid	-1.13756	0.740457	0.3971
1-Methylguanosine	-0.575228	-0.57947	1.1547
Muramic acid	-0.992516	1.00732	-0.014804
3-Methyl-2-Oxobutanoic Acid	-1.08405	0.88644	0.197614
Vitamin A	-1.06293	0.140787	0.922146
2-Oxoadipic acid	-1.03218	0.0678072	0.964371
Threonyl carbamoyl adenosine	-0.189805	1.0813	-0.891495
S-Adenosylmethionine	-0.452578	-0.6937	1.14628
Chikusetsusponin Iva	-0.580117	-0.574579	1.1547
2,3-Dinor-8-epi-prostaglandin F2α	-0.975499	-0.0473223	1.02282
D-(-)-Glutamine	1.13352	-0.757405	-0.376117
Timosaponin BII	-0.873211	1.09092	-0.217708
Polydatin	0.126866	0.930513	-1.05738
8-Isoprostaglandin F1β	-0.587919	-0.566716	1.15464
LPC 18:2-SN1	-0.652278	-0.499028	1.15131
Nitidine	1.09697	-0.236262	-0.860713
2-{[5-(ethylsulfonyl)-2-hydroxyanilino]carbonyl}benzoic acid	1.14563	-0.447699	-0.697929
6-Methylflavone	-0.623607	1.15343	-0.529823
Methylophiopogonanone A	0.152385	-1.06745	0.915061
EMK	-0.475382	1.14901	-0.673631
PLK	-0.655973	-0.494981	1.15095
(S)-Zearalanone	-0.774876	1.12884	-0.353963
(5-L-Glutamyl)-L-amino acid	-0.901189	-0.17462	1.07581
Kinetin	-1.124	0.332956	0.791047
Prostaglandin K2	-0.96013	-0.075465	1.03559
NAD+	0.54261	-1.15402	0.611408
D-Glucuronic acid	-0.558658	-0.595843	1.1545
Eupafolin	-0.549194	-0.605056	1.15425
Epigallocatechin	-0.565442	-0.589177	1.15462
7-Methylguanosine	-1.15001	0.484976	0.665035
3-Hydroxy-3-Methylpentane-1,5-Dioic Acid	-0.363244	-0.767609	1.13085
Curcurbitacin IIA	-0.617121	-0.536644	1.15377
Phosphocholine	-0.79234	-0.331256	1.1236
Hydroxysafflor yellow A	1.15459	-0.563429	-0.591161
11(Z),14(Z)-Eicosadienoic acid	-0.453815	-0.692625	1.14644
Caffeic acid O-glucoside	-0.992991	-0.0138736	1.00686
Rehmannioside A	1.08382	-0.196945	-0.886875
N-Methylnicotinamide	1.10457	-0.260818	-0.843747
Kaji-ichigoside F1	-0.598967	1.15443	-0.55546
5-methoxy-8,8-dimethyl-2-phenyl-4H,8H-pyrano[2,3-h]chromen-4-one	-0.678338	1.14842	-0.470085
trans,trans-2,4-Heptadienal	-0.103252	1.04762	-0.944368
N-Acetylglucosamine	-0.610612	-0.543437	1.15405
Dihydrocapsaicin	1.15331	-0.527676	-0.625639
(-)-Caryophyllene oxide	-0.824701	1.11228	-0.287579
DHZROG	-0.590962	1.15459	-0.563631
3-Butylidenephthalide	-0.20562	1.08683	-0.881208
Cinnamyl acetate	-0.757135	1.13359	-0.376456
2-[(2-furylmethyl)amino]-5-nitrobenzoic acid	1.13993	-0.410504	-0.729422
Hippuric Acid	1.15371	-0.535548	-0.618167
2'-Deoxyadenosine	-0.581169	-0.573523	1.15469
Aloesin	-0.274933	1.10871	-0.833775
Tropine	-0.316885	1.12005	-0.803164
Alisol B 23-acetate	-0.750175	-0.385128	1.1353
Gibberellic acid	0.892002	0.189019	-1.08102
(+)-epipinoresinol-4-O-beta-D-glucoside	-0.467825	1.14816	-0.680339
Vincristine	-0.750501	-0.384724	1.13522
Valerophenone	-0.63416	1.15277	-0.518612
Lysope 14:0	-0.835325	1.10808	-0.272753
Pyridoxal-5'-phosphate	-0.994895	1.00503	-0.0101333
(+/-)11(12)-EET	-0.947637	-0.0975733	1.04521
Prunin	-0.644348	1.152	-0.507653
Embelin	-0.703521	-0.441205	1.14473
2-(2-thienyl)-4H-chromen-4-one	0.711063	0.432373	-1.14344
Sugiol	-0.898019	-0.179617	1.07764
gamma-caprolactone	-1.06524	0.146687	0.918555
Eicosapentaenoic acid	-0.876025	-0.213474	1.0895
Ginsenoside-Ro	-1.10682	0.268425	0.838393
Methyl gallate	1.12945	-0.356746	-0.772705
N1-cyclooctyl-4-hydroxy-1-piperidinecarbothioamide	1.15442	-0.599161	-0.555261
Methacycline	-0.579717	-0.57498	1.1547
(±)9-HpODE	-0.508057	-0.643974	1.15203
Jionoside A1	1.1464	-0.453526	-0.692876
N-acetylglycine	0.279001	0.83087	-1.10987
Hederagenin	-0.485221	1.15004	-0.664815
Tubuloside A	1.05459	-0.12001	-0.934579
NLK	-0.614408	-0.539482	1.15389
Nodakenin	-0.278967	1.10986	-0.830895
3-methyl-5-oxo-5-(4-toluidino)pentanoic acid	-1.04415	0.0951015	0.949052
1-O-(3,4,5-Trimethoxybenzoyl)-beta-L-galactopyranose	0.871728	0.219931	-1.09166
Daphnetin	-0.569242	1.15466	-0.585421
9-HpOTrE	-1.15419	0.606774	0.547418
Dihydrofolic acid	-0.606546	1.1542	-0.547654
Hypoxanthine-9-beta-D-Arabinofuranoside	0.925103	-1.061	0.135895
2-hydroxy-6-[(8Z,11Z)-pentadeca-8,11,14-trien-1-yl]benzoic acid	-0.604788	-0.54947	1.15426
N-p-Coumaroylagmatine	-0.352026	1.12841	-0.776383
Cephalotaxine	1.15248	-0.514317	-0.638167
3-N-Methyl-L-histidine	-0.555016	-0.5994	1.15442
2-[5-(2-hydroxypropyl)oxolan-2-yl]propanoic acid	-0.581505	-0.573186	1.15469
Octopine	-0.639572	-0.512807	1.15238
trans-3-Indoleacrylic acid	1.07422	-0.903902	-0.17032
Praeruptorin A	-0.748261	-0.387499	1.13576
Colchicoside	1.154	-0.611791	-0.542211
Palmitoleic Acid	-1.02062	0.978023	0.0425921
N'-p-coumaroylspermine	-0.656724	1.15088	-0.494155
Tricin 5-O-hexoside	1.14457	-0.440135	-0.704438
Nicotinamide adenine dinucleotide (NAD+)	0.566786	-1.15464	0.58785
Sinapaldehyde glucoside	-1.06247	0.139615	0.922856
Nonivamide	1.12881	-0.353833	-0.774977
6-Shogaol	1.1391	-0.405704	-0.733392
Naringenin chalcone	-0.595255	-0.559258	1.15451
N-Acetylneuraminic acid	1.14991	-0.66596	-0.483949
L-Cysteinesulfinic acid	-0.0374236	1.01819	-0.980763
Tigloylgomisin H	-0.208538	1.08783	-0.879288
Galangin	-0.602007	-0.552337	1.15434
4-Ethylbenzaldehyde	0.964045	0.0683979	-1.03244
Eleutheroside B	-0.978286	-0.0420979	1.02038
(+/-)-CP 47,497-C7-Hydroxy metabolite	-0.980041	1.01883	-0.0387898
Sibirioside A	1.1542	-0.606424	-0.54778
Atractylenolide III	0.303407	0.813158	-1.11657
EMH	-0.56819	-0.586462	1.15465
2-{[(4,5-dimethoxy-2-nitrophenethyl)imino]methyl}phenol	-0.470044	1.14842	-0.678375
(2E)-4-Hydroxy-3,7-dimethyl-2,6-octadien-1-yl beta-D-glucopyranoside	-1.14945	0.670003	0.479445
Isopimpinellin	-1.14859	0.47154	0.677049
α-D-Mannose 1-phosphate	-0.664226	-0.485874	1.1501
Anise oil	-0.770618	1.13003	-0.359413
Astragalus polyphenols	0.418037	0.723148	-1.14118
Diacerein	-0.656458	1.15091	-0.494448
Citraconic acid	1.14512	-0.701089	-0.444035

## Sheet: Supplementary Table S5-1
Supplementary Table 5-1 The classification, fold change, and VIP information of DAMs identified between R and L
Compound_ID	Name	Formula	Class_I	Class_II	FC	log2FC	VIP	Up.Down	all_R_1	all_R_2	all_R_3	all_R_4	all_R_5	all_R_6	all_L_1	all_L_2	all_L_3	all_L_4	all_L_5	all_L_6
Com_613_pos	Maltotetraose	C24 H42 O21	Organic oxygen compounds	Organooxygen compounds	382.888	8.58078	1.63803	up	1.49288e+08	1.73958e+08	1.58046e+08	2.06735e+08	1.45196e+08	1.78508e+08	568699	388974	454049	413279	449069	368297
Com_11_pos	DL-Arginine	C6 H14 N4 O2	Organic acids and derivatives	Carboxylic acids and derivatives	1453.4	10.5052	1.66529	up	4.46688e+09	7.56492e+09	4.72497e+09	3.20375e+09	6.92475e+09	6.18243e+09	3.37254e+06	2.70799e+06	4.57127e+06	5.07134e+06	3.68928e+06	3.3395e+06
Com_32_neg	(2R)-2,3-Dihydroxypropanoic acid	C3 H6 O4	Organic oxygen compounds	Organooxygen compounds	0.0290657	-5.10454	1.68148	down	8.02122e+07	7.44807e+07	6.58338e+07	7.91709e+07	5.08772e+07	6.17714e+07	1.82518e+09	2.71223e+09	2.73372e+09	2.61833e+09	1.97771e+09	2.31951e+09
Com_1461_pos	Targinine	C7 H16 N4 O2	Organic acids and derivatives	Carboxylic acids and derivatives	57.4374	5.84392	1.47059	up	6.89008e+07	7.68807e+07	5.9072e+07	4.56851e+07	5.68076e+07	6.51767e+07	1.01742e+06	902810	768051	1.29598e+06	1.32215e+06	1.17931e+06
Com_1591_pos	Maltopentaose	C30 H52 O26	Organic oxygen compounds	Organooxygen compounds	237.447	7.89146	1.63887	up	5.39575e+07	5.56585e+07	5.81634e+07	8.81396e+07	4.16426e+07	6.64385e+07	190217	240098	281221	265068	306933	249438
Com_1020_pos	4,6,8-trihydroxy-7-methoxy-3-methyl-3,4-dihydro-1H-2-benzopyran-1-one	C11 H12 O6			152.871	7.25617	1.70365	up	6.47199e+07	4.99743e+07	6.42505e+07	7.37174e+07	8.76018e+07	1.08377e+08	396085	471543	489411	657496	357513	562720
Com_3984_neg	16-(Hexopyranosyloxy)-7-hydroxy-8,9-epoxypimaran-18-oic acid	C26 H42 O10	Lipids and lipid-like molecules	Fatty Acyls	0.0760097	-3.71767	1.67931	down	976965	888128	796452	792057	668640	853062	8.74978e+06	1.09153e+07	1.06541e+07	9.70577e+06	1.16264e+07	1.38048e+07
Com_450_neg	L-Ornithine	C5 H12 N2 O2	Organic acids and derivatives	Carboxylic acids and derivatives	761.822	9.57331	1.56381	up	1.35074e+08	2.57786e+08	2.12692e+08	1.18839e+08	1.92188e+08	2.86584e+08	225235	206210	196245	208689	558421	184523
Com_12242_pos	Xanthotoxol	C11 H6 O4	Phenylpropanoids and polyketides	Coumarins and derivatives	0.0483632	-4.36995	1.63643	down	185709	177185	195803	219638	177260	157682	3.71689e+06	3.41967e+06	3.82712e+06	4.70839e+06	4.38002e+06	2.96699e+06
Com_212_pos	Euphorbia factor L1	C32 H40 O8	Lipids and lipid-like molecules	Prenol lipids	0.0051458	-7.60239	1.67542	down	1.92477e+06	3.75155e+06	2.53215e+06	2.65082e+06	1.49053e+06	3.126e+06	3.93647e+08	4.38843e+08	3.57404e+08	4.83262e+08	6.73218e+08	6.61097e+08
Com_2783_pos	Arctiin	C27 H34 O11	Lignans, neolignans and related compounds	Lignan glycosides	0.0307326	-5.02409	1.47288	down	1.03973e+06	840155	1.15109e+06	1.13919e+06	1.16006e+06	767375	3.17753e+07	2.46586e+07	2.73614e+07	3.11001e+07	4.53091e+07	3.82042e+07
Com_1037_pos	WLH	C23 H30 N6 O4			0.00333857	-8.22656	1.62205	down	318038	280550	248676	265216	226999	227051	1.04503e+08	9.36474e+07	8.09981e+07	7.61258e+07	5.68328e+07	5.71143e+07
Com_6371_neg	(-)-N-[3',4'-Dihydroxy-(E)-cinnamoyl]-L-glutamic acid	C14 H15 N O7			8.17544	3.0313	1.61271	up	5.02199e+06	6.67966e+06	6.54106e+06	5.44363e+06	5.89699e+06	5.58074e+06	705851	704062	816805	692826	682394	699248
Com_510_neg	(2-anilino-4-methyl-1,3-thiazol-5-yl)(4-methoxyphenyl)methanone	C18 H16 N2 O2 S			61.4462	5.94125	1.55409	up	1.86309e+08	2.24181e+08	1.31383e+08	1.58413e+08	1.4061e+08	1.96107e+08	2.35917e+06	2.73493e+06	3.03472e+06	2.9827e+06	2.53785e+06	3.22725e+06
Com_1086_pos	Trachelogenin	C21 H24 O7	Lignans, neolignans and related compounds	Furanoid lignans	0.00703761	-7.1507	1.60007	down	358014	429979	491269	570191	880862	358346	6.29389e+07	6.98257e+07	5.39926e+07	7.64461e+07	1.24406e+08	5.12707e+07
Com_45_pos	Swainsonine	C8 H15 N O3	Organoheterocyclic compounds	Indolizidines	443.641	8.79325	1.63549	up	1.88828e+09	2.63575e+09	1.66277e+09	9.34932e+08	3.16649e+09	2.32845e+09	6.12521e+06	5.0815e+06	5.53039e+06	5.94833e+06	2.77712e+06	2.97634e+06
Com_26_pos	MAG (18:3)	C21 H36 O4	Lipids and lipid-like molecules	Glycerolipids	0.00425664	-7.87607	1.6429	down	1.58565e+07	1.59455e+07	1.70074e+07	1.68943e+07	7.64658e+06	1.16603e+07	3.07024e+09	3.0887e+09	1.83763e+09	2.29155e+09	4.67277e+09	5.0104e+09
Com_13_pos	DL-Tryptophan	C11 H12 N2 O2	Organoheterocyclic compounds	Indoles and derivatives	46.0058	5.52374	1.64615	up	2.97111e+09	3.831e+09	5.72476e+09	4.33039e+09	3.91785e+09	5.80298e+09	8.54631e+07	1.02773e+08	1.19981e+08	8.63876e+07	1.07716e+08	7.53914e+07
Com_1087_pos	beta,beta-Dimethylacrylalkannin	C21 H22 O6	Benzenoids	Naphthalenes	0.00949699	-6.71831	1.60769	down	499144	644094	756402	826164	880862	561367	6.29389e+07	6.98257e+07	5.39926e+07	7.64461e+07	1.24406e+08	5.12707e+07
Com_3258_pos	Apigenin	C15 H10 O5	Phenylpropanoids and polyketides	Flavonoids	0.0501434	-4.3178	1.46901	down	758648	1.0906e+06	1.13154e+06	1.13706e+06	1.09986e+06	757609	2.27544e+07	2.09075e+07	1.79614e+07	1.88843e+07	2.23637e+07	1.6293e+07
Com_161_pos	Indole	C8 H7 N	Organoheterocyclic compounds	Indoles and derivatives	35.8565	5.16416	1.64806	up	3.33769e+08	4.52319e+08	6.91867e+08	4.94531e+08	4.69448e+08	6.66233e+08	1.10821e+07	1.58444e+07	1.75398e+07	1.2234e+07	1.82847e+07	1.16984e+07
Com_2069_pos	Methyl Dihydrojasmonate	C13 H22 O3	Lipids and lipid-like molecules	Fatty Acyls	0.0368207	-4.76334	1.65018	down	1.91666e+06	1.86499e+06	1.93625e+06	2.24658e+06	2.02251e+06	1.58218e+06	4.64667e+07	3.87561e+07	6.47003e+07	4.53772e+07	5.53001e+07	6.36027e+07
Com_182_pos	1-Naphthyl acetate	C12 H10 O2			50.2472	5.65097	1.64135	up	3.2311e+08	4.31002e+08	6.2831e+08	4.69464e+08	4.26005e+08	6.356e+08	8.68424e+06	1.09784e+07	9.28284e+06	9.51887e+06	1.1738e+07	7.78079e+06
Com_8730_pos	Prunin	C21 H22 O10	Phenylpropanoids and polyketides	Flavonoids	0.0274461	-5.18726	1.65267	down	130587	125313	256066	202089	225487	205045	6.27754e+06	4.32397e+06	7.14992e+06	6.37914e+06	9.3505e+06	8.22203e+06
Com_1974_pos	Mupirocin	C26 H44 O9	Lipids and lipid-like molecules	Fatty Acyls	0.0382458	-4.70856	1.34642	down	587453	470556	440726	609650	450055	443802	8.95943e+06	1.04638e+07	1.45574e+07	1.29336e+07	1.66937e+07	1.48907e+07
Com_1896_pos	3,4-Dihydroxybenzaldehyde	C7 H6 O3	Organic oxygen compounds	Organooxygen compounds	0.0842168	-3.56975	1.54005	down	5.96156e+06	4.14605e+06	4.2088e+06	5.93319e+06	4.89988e+06	4.30153e+06	5.49737e+07	5.04905e+07	6.45505e+07	4.08553e+07	6.98111e+07	6.90234e+07
Com_2686_pos	4-[(4-phenethyl-1,4-diazepan-1-yl)sulfonyl]-2,1,3-benzoxadiazole	C19 H22 N4 O3 S			23.804	4.57313	1.39823	up	1.81356e+07	1.83041e+07	3.75584e+07	2.68951e+07	2.6758e+07	2.52615e+07	1.05174e+06	710715	1.53865e+06	1.03877e+06	1.05826e+06	1.02567e+06
Com_337_neg	Esculin	C15 H16 O9	Phenylpropanoids and polyketides	Coumarins and derivatives	0.00961937	-6.69984	1.70712	down	3.55557e+06	2.62549e+06	1.61355e+06	2.40032e+06	1.22727e+06	1.85975e+06	1.96417e+08	1.04286e+08	2.98585e+08	2.23184e+08	2.57526e+08	3.00753e+08
Com_714_neg	2-Hydroxy-2-methylbutanoic acid	C5 H10 O3	Lipids and lipid-like molecules	Fatty Acyls	0.0650867	-3.94149	1.4522	down	5.33916e+06	4.11076e+06	3.49128e+06	4.35063e+06	3.92322e+06	6.25605e+06	6.1818e+07	6.3221e+07	6.14194e+07	7.15713e+07	7.87051e+07	8.53345e+07
Com_77_neg	D-(-)-Glutamine	C5 H10 N2 O3	Organic acids and derivatives	Carboxylic acids and derivatives	117.92	6.88166	1.67127	up	5.53199e+08	7.14172e+08	1.03223e+09	4.87103e+08	1.24529e+09	1.28823e+09	6.17162e+06	3.92581e+06	7.21039e+06	9.64329e+06	1.05629e+07	7.60326e+06
Com_293_neg	L-Threonic acid	C4 H8 O5	Organic oxygen compounds	Organooxygen compounds	0.0145306	-6.10476	1.51035	down	4.16578e+06	3.28251e+06	1.73462e+06	2.85714e+06	3.70569e+06	4.42062e+06	1.82142e+08	3.31205e+08	2.22766e+08	2.48178e+08	2.06369e+08	1.97193e+08
Com_4393_pos	L-Mimosine	C8 H10 N2 O4	Organic acids and derivatives	Carboxylic acids and derivatives	59.6765	5.89909	1.68897	up	1.40915e+07	1.26053e+07	1.99283e+07	1.6087e+07	1.23756e+07	1.87713e+07	142919	291834	250249	351634	320813	215347
Com_1187_neg	Isofraxidin	C11 H10 O5	Phenylpropanoids and polyketides	Coumarins and derivatives	0.0651625	-3.93981	1.70185	down	3.2936e+06	4.1132e+06	4.14325e+06	4.7227e+06	3.35384e+06	3.25368e+06	4.74395e+07	6.38612e+07	6.73125e+07	7.23985e+07	3.90094e+07	6.11051e+07
Com_656_neg	Stachyose	C24 H42 O21	Organic oxygen compounds	Organooxygen compounds	200.819	7.64975	1.68164	up	8.47785e+07	1.19793e+08	1.59766e+08	1.13045e+08	6.95098e+07	1.62167e+08	599950	488269	562090	515767	759333	605419
Com_2078_pos	3'-Hydroxypterostilbene	C16 H16 O4	Phenylpropanoids and polyketides	Stilbenes	0.0446564	-4.48499	1.6734	down	2.4504e+06	1.95315e+06	1.59379e+06	2.01379e+06	1.81056e+06	1.84442e+06	3.66865e+07	4.36947e+07	3.81727e+07	6.58708e+07	4.46184e+07	3.21987e+07
Com_6206_pos	Folinic acid	C20 H23 N7 O7	Organoheterocyclic compounds	Pteridines and derivatives	11.529	3.5272	1.30818	up	1.19119e+07	1.34793e+07	1.07313e+07	1.54022e+07	1.03483e+07	1.13254e+07	839908	1.0966e+06	1.43227e+06	1.06216e+06	774027	1.1441e+06
Com_66_neg	2-Isopropylmalic acid	C7 H12 O5	Lipids and lipid-like molecules	Fatty Acyls	0.00858861	-6.86336	1.62901	down	1.00769e+07	7.04898e+06	5.48257e+06	5.262e+06	4.49827e+06	9.76132e+06	5.57772e+08	5.18747e+08	4.69529e+08	9.05813e+08	9.63328e+08	1.49014e+09
Com_8448_pos	DHZROG	C21 H33 N5 O10			0.0219054	-5.51257	1.56301	down	153681	146627	162034	181759	146689	130488	6.79113e+06	5.39376e+06	5.98835e+06	8.58871e+06	9.81611e+06	5.47906e+06
Com_557_neg	D-(-)-Lyxose	C5 H10 O5	Organic oxygen compounds	Organooxygen compounds	0.0524102	-4.25401	1.38524	down	5.41436e+06	3.24197e+06	4.47326e+06	4.41281e+06	3.70406e+06	4.47408e+06	8.26386e+07	5.60503e+07	8.8665e+07	5.89319e+07	1.08037e+08	9.64316e+07
Com_1035_pos	Argininosuccinic acid	C10 H18 N4 O6	Organic acids and derivatives	Carboxylic acids and derivatives	164.968	7.36604	1.53976	up	1.21431e+08	1.11518e+08	4.13182e+07	8.40516e+07	7.92059e+07	7.37085e+07	353691	518054	565312	577472	601576	482880
Com_689_pos	2-(cyclopropylcarbonyl)-3-(4-fluoroanilino)acrylonitrile	C13 H11 F N2 O			32.3369	5.01511	1.70464	up	9.6769e+07	7.58661e+07	9.31946e+07	1.1261e+08	1.28635e+08	1.57991e+08	3.63067e+06	3.76747e+06	3.68249e+06	3.73259e+06	2.92328e+06	2.83031e+06
Com_54_pos	DL-Glutamine	C5 H10 N2 O3	Organic acids and derivatives	Carboxylic acids and derivatives	97.2152	6.60311	1.6471	up	1.09534e+09	1.41254e+09	1.83815e+09	8.96143e+08	2.4039e+09	1.5314e+09	6.26414e+06	1.45134e+07	1.44322e+07	2.4166e+07	1.95943e+07	1.54336e+07
Com_3005_neg	D-Ribose	C5 H10 O5	Organic oxygen compounds	Organooxygen compounds	0.0573248	-4.1247	1.41959	down	935548	553105	876102	852435	500356	531215	1.26683e+07	8.4095e+06	1.55915e+07	8.59641e+06	1.33511e+07	1.55005e+07
Com_703_neg	Dihydrothymine	C5 H8 N2 O2	Organoheterocyclic compounds	Diazines	135.39	7.08098	1.66543	up	5.66888e+07	7.48171e+07	1.12342e+08	4.99641e+07	1.30537e+08	1.34035e+08	322970	338651	726981	970700	1.05683e+06	708126
Com_1680_pos	L-Histidine	C6 H9 N3 O2	Organic acids and derivatives	Carboxylic acids and derivatives	38.1021	5.2518	1.66795	up	4.48078e+07	4.86146e+07	5.13322e+07	2.86609e+07	5.44e+07	6.30295e+07	945757	960365	936923	2.465e+06	1.22902e+06	1.09624e+06
Com_5377_pos	Neomangiferin	C25 H28 O16	Organoheterocyclic compounds	Benzopyrans	39.2499	5.29462	1.65448	up	9.03785e+06	1.12263e+07	1.53966e+07	2.02928e+07	6.95191e+06	1.11862e+07	204514	378886	246810	336342	433452	287687
Com_1048_neg	2'-Deoxyinosine	C10 H12 N4 O4	Nucleosides, nucleotides, and analogues	Purine nucleosides	21.8479	4.44942	1.64945	up	5.62207e+07	6.92803e+07	9.45053e+07	7.32628e+07	4.37874e+07	1.01776e+08	3.88771e+06	3.05875e+06	3.57452e+06	3.52476e+06	3.89353e+06	2.14655e+06
Com_1898_pos	Momordin Ic	C41 H64 O13	Lipids and lipid-like molecules	Prenol lipids	0.00659721	-7.24393	1.63471	down	359721	327651	301257	330363	273826	275393	5.58097e+07	5.2735e+07	3.89663e+07	6.26613e+07	4.60517e+07	2.69581e+07
Com_9451_pos	trans-3-Indoleacrylic acid	C11 H9 N O2	Organoheterocyclic compounds	Indoles and derivatives	10.9279	3.44995	1.65431	up	3.12355e+06	3.31222e+06	6.42632e+06	3.61479e+06	3.76922e+06	4.47997e+06	271125	331815	389888	316757	482070	470995
Com_12887_pos	3-O-p-coumaroyl quinic acid O-hexoside	C22 H28 O13			0.0702757	-3.83083	1.64229	down	189491	176572	229313	206059	168514	248235	2.693e+06	2.59537e+06	4.34038e+06	2.147e+06	3.23135e+06	2.32724e+06
Com_1047_neg	D-Raffinose	C18 H32 O16	Organic oxygen compounds	Organooxygen compounds	21.8601	4.45023	1.65421	up	5.62207e+07	6.92803e+07	9.45053e+07	7.32628e+07	4.37874e+07	1.01776e+08	3.92959e+06	3.0964e+06	3.41139e+06	3.42912e+06	3.9008e+06	2.3073e+06
Com_4934_neg	3-[2-(1,3,5-trimethyl-1H-pyrazol-4-yl)hydrazono]pentane-2,4-dione	C11 H16 N4 O2			0.194164	-2.36466	1.04194	down	443231	381023	298431	380571	359677	458250	1.49162e+06	1.74862e+06	1.79983e+06	2.22861e+06	2.5537e+06	2.13238e+06
Com_352_pos	4-amino-2-(4-chlorophenyl)-6-(methylthio)pyrimidine-5-carbonitrile	C12 H9 Cl N4 S			0.0640863	-3.96384	1.67049	down	1.61716e+07	2.05202e+07	1.05258e+07	1.94502e+07	1.35254e+07	1.24313e+07	1.46384e+08	3.48565e+08	1.7258e+08	2.74142e+08	2.22596e+08	2.81044e+08
Com_131_pos	8-Hydroxyquinoline	C9 H7 N O	Organoheterocyclic compounds	Quinolines and derivatives	8.12758	3.02283	1.64875	up	4.47823e+08	6.01611e+08	8.73589e+08	6.97001e+08	6.35157e+08	8.69603e+08	6.64619e+07	7.94964e+07	9.95058e+07	7.59295e+07	1.13089e+08	7.30217e+07
Com_69_pos	Denin	C33 H56 O14	Lipids and lipid-like molecules	Steroids and steroid derivatives	0.00585964	-7.41497	1.69014	down	9.04853e+06	1.2781e+07	1.16692e+07	1.02358e+07	4.01616e+06	9.90164e+06	1.27885e+09	1.50451e+09	1.47506e+09	1.98083e+09	1.74931e+09	1.85032e+09
Com_2566_neg	N7-Methylguanosine	C11 H17 N5 O5	Nucleosides, nucleotides, and analogues	Purine nucleosides	11.1142	3.47433	1.51788	up	2.1199e+07	2.1486e+07	1.63558e+07	1.38103e+07	1.97331e+07	2.79828e+07	1.85106e+06	1.54893e+06	1.21391e+06	2.31495e+06	2.58573e+06	1.33346e+06
Com_765_pos	Mesterolone	C20 H32 O2	Lipids and lipid-like molecules	Steroids and steroid derivatives	0.0281752	-5.14943	1.4689	down	2.13785e+06	1.37199e+06	1.32525e+06	1.9844e+06	1.45987e+06	1.26029e+06	4.46861e+07	3.20242e+07	9.04546e+07	4.09363e+07	7.23091e+07	5.81728e+07
Com_1990_neg	2-Ethyl-3-hydroxy-4H-pyran-4-one	C7 H8 O3	Organoheterocyclic compounds	Pyrans	0.271305	-1.88201	1.55563	down	7.77815e+06	7.08341e+06	7.47612e+06	8.24532e+06	5.27122e+06	7.94448e+06	2.66743e+07	2.29816e+07	2.94442e+07	2.19408e+07	3.31447e+07	2.72513e+07
Com_94_pos	Palmitoleic Acid	C16 H30 O2	Lipids and lipid-like molecules	Fatty Acyls	0.0438099	-4.5126	1.58663	down	4.3652e+07	2.68786e+07	2.02784e+07	3.52355e+07	2.24575e+07	3.61122e+07	5.21679e+08	1.25698e+09	5.68319e+08	5.7187e+08	8.64252e+08	4.30881e+08
Com_5897_neg	Forsythoside B	C34 H44 O19	Organic oxygen compounds	Organooxygen compounds	0.168942	-2.5654	1.30195	down	356305	524473	651065	443686	495274	426676	3.40682e+06	3.65952e+06	2.70456e+06	2.11599e+06	3.04755e+06	2.21632e+06
Com_1206_neg	Ginkgolide B	C20 H24 O10	Lipids and lipid-like molecules	Prenol lipids	0.0237883	-5.39361	1.66503	down	1.64765e+06	1.17705e+06	1.11322e+06	1.44721e+06	937229	1.06589e+06	6.15697e+07	7.45688e+07	5.03039e+07	6.27334e+07	3.4062e+07	2.73458e+07
Com_1559_pos	Tectoridin	C22 H22 O11	Phenylpropanoids and polyketides	Isoflavonoids	0.0300317	-5.05737	1.54076	down	2.34547e+06	1.38178e+06	1.25203e+06	1.91321e+06	1.45963e+06	1.38269e+06	6.31094e+07	7.51315e+07	4.88662e+07	7.32692e+07	2.81073e+07	3.56675e+07
Com_1143_neg	Lactucin	C15 H16 O5	Organoheterocyclic compounds	Lactones	0.0601614	-4.05502	1.67222	down	3.60897e+06	4.55527e+06	3.11959e+06	4.40136e+06	2.38263e+06	2.80352e+06	7.73848e+07	7.88797e+07	4.3877e+07	7.05633e+07	3.84795e+07	3.77381e+07
Com_132_neg	2-Hydroxycaproic acid	C6 H12 O3	Lipids and lipid-like molecules	Fatty Acyls	0.147179	-2.76436	1.45727	down	5.33427e+07	6.30989e+07	3.75769e+07	6.00222e+07	5.07093e+07	7.17726e+07	3.28621e+08	4.2248e+08	3.15859e+08	3.78155e+08	4.26784e+08	4.14593e+08
Com_2500_pos	1-Acetylimidazole	C5 H6 N2 O	Organoheterocyclic compounds	Azoles	3.71193	1.89217	1.59369	up	4.99588e+07	3.56824e+07	3.57237e+07	4.91943e+07	3.72602e+07	3.49451e+07	1.00434e+07	8.95982e+06	1.10536e+07	1.28853e+07	1.1078e+07	1.13809e+07
Com_614_neg	2-Hydroxy-2-methyl-3-buten-1-yl beta-D-glucopyranoside	C11 H20 O7			0.0633491	-3.98053	1.70331	down	7.34239e+06	7.29756e+06	6.83657e+06	7.16375e+06	6.06376e+06	5.30058e+06	1.01049e+08	7.21418e+07	1.13691e+08	7.54987e+07	1.36798e+08	1.32316e+08
Com_11_neg	4-((5-(4-Nitrophenyl)oxazol-2-yl)amino)benzonitrile	C16 H10 N4 O3	Organoheterocyclic compounds	Azoles	0.16498	-2.59964	1.53511	down	7.16866e+08	1.29906e+09	1.02142e+09	9.50209e+08	9.50561e+08	6.98384e+08	5.98936e+09	5.44719e+09	3.75543e+09	6.06008e+09	7.27597e+09	5.63668e+09
Com_6615_pos	Indole-3-pyruvate	C11 H9 N O3	Organoheterocyclic compounds	Indoles and derivatives	0.077157	-3.69606	1.65502	down	542644	807920	820342	804832	839538	839987	8.04565e+06	6.90232e+06	1.51221e+07	8.7169e+06	1.2627e+07	8.92097e+06
Com_6713_pos	N1,N10-Dicoumaroyl spermidine	C25 H31 N3 O4	Phenylpropanoids and polyketides	Cinnamic acids and derivatives	0.0404921	-4.62622	1.62622	down	471152	361919	420479	390343	395981	236716	8.10701e+06	8.75381e+06	1.48544e+07	9.12878e+06	4.6143e+06	1.07647e+07
Com_1933_neg	Oxytetracycline	C22 H24 N2 O9	Phenylpropanoids and polyketides	Tetracyclines	0.0456251	-4.45403	1.53986	down	1.70301e+06	766348	1.21921e+06	1.8789e+06	681893	995871	2.91042e+07	1.27237e+07	2.51361e+07	2.65235e+07	3.45096e+07	3.08023e+07
Com_1403_neg	Ligustroflavone	C33 H40 O18	Phenylpropanoids and polyketides	Flavonoids	0.0480099	-4.38053	1.12811	down	282162	437246	486363	299172	401644	284126	6.39907e+06	7.64338e+06	4.38546e+06	5.94138e+06	1.34415e+07	7.81964e+06
Com_490_neg	(+/-)9(10)-EpOME	C18 H32 O3	Lipids and lipid-like molecules	Fatty Acyls	0.0404206	-4.62876	1.5419	down	5.28628e+06	5.1279e+06	4.08431e+06	7.20943e+06	2.09972e+06	3.25486e+06	9.7768e+07	2.10142e+08	8.14343e+07	8.88956e+07	1.15972e+08	7.53101e+07
Com_49_pos	(3beta,9xi)-3-(beta-D-Glucopyranosyloxy)-14-hydroxycard-20(22)-enolide	C29 H44 O9			0.00774771	-7.01201	1.60532	down	1.37868e+07	2.13462e+07	1.74396e+07	1.72519e+07	6.24612e+06	1.4049e+07	1.56415e+09	1.8373e+09	1.78859e+09	5.41018e+08	2.75328e+09	3.14743e+09
Com_800_pos	Prostaglandin K2	C20 H30 O5	Lipids and lipid-like molecules	Fatty Acyls	0.0508869	-4.29656	1.28194	down	1.99391e+06	860579	1.01526e+06	2.46948e+06	1.25595e+06	1.20268e+06	2.39851e+07	4.14566e+07	1.97152e+07	3.04403e+07	3.65844e+07	2.07091e+07
Com_2342_pos	ethyl 5-hydroxy-4-oxo-4H-chromene-2-carboxylate	C12 H10 O5			9.6761	3.27443	1.64031	up	2.59401e+07	2.10491e+07	2.57492e+07	3.07807e+07	3.62458e+07	4.46206e+07	3.52285e+06	3.49861e+06	3.80049e+06	2.72157e+06	2.60606e+06	2.90619e+06
Com_61_neg	Bilobalide	C15 H18 O8	Lipids and lipid-like molecules	Prenol lipids	0.0258477	-5.27382	1.14495	down	3.08999e+06	2.22368e+06	2.55984e+06	3.3459e+06	1.27938e+06	4.19487e+06	9.87863e+07	1.2707e+08	7.55116e+07	9.46415e+07	1.34101e+08	1.15737e+08
Com_6374_pos	delta-Tridecalactone	C13 H24 O2	Organoheterocyclic compounds	Lactones	0.114096	-3.13168	1.36209	down	1.17058e+06	1.35801e+06	1.10197e+06	1.67066e+06	1.18999e+06	1.10308e+06	7.48824e+06	8.28956e+06	1.17891e+07	1.12683e+07	1.52006e+07	1.25248e+07
Com_1347_pos	Artesunate	C19 H28 O8			0.107794	-3.21365	1.37347	down	3.68864e+06	2.97987e+06	3.37854e+06	4.5805e+06	1.99482e+06	3.52802e+06	2.34708e+07	2.30257e+07	4.81592e+07	2.40678e+07	3.51125e+07	3.30977e+07
Com_5338_neg	13,14-Dihydro prostaglandin E1	C20 H36 O5	Lipids and lipid-like molecules	Fatty Acyls	0.0668828	-3.90222	1.57319	down	388390	445764	569319	431731	386632	358306	8.34122e+06	5.75001e+06	8.54646e+06	3.71876e+06	6.56334e+06	5.65726e+06
Com_2388_pos	4-methyl-5-oxo-2-pentyl-2,5-dihydrofuran-3-carboxylic acid	C11 H16 O4			0.0569906	-4.13313	1.53227	down	2.07547e+06	1.62533e+06	2.18795e+06	3.04361e+06	1.46728e+06	1.01004e+06	3.08594e+07	2.71148e+07	3.16585e+07	2.73203e+07	5.39178e+07	2.93319e+07
Com_1053_neg	Toddalolactone	C16 H20 O6	Phenylpropanoids and polyketides	Coumarins and derivatives	0.0557231	-4.16558	1.63223	down	2.95022e+06	4.16092e+06	3.67549e+06	3.8477e+06	3.01852e+06	2.89018e+06	6.86093e+07	8.15174e+07	4.97025e+07	8.40941e+07	4.37033e+07	4.10359e+07
Com_4270_pos	Indole-3-acetic acid	C10 H9 N O2	Organoheterocyclic compounds	Indoles and derivatives	0.198689	-2.33142	1.5474	down	4.33695e+06	3.37436e+06	3.19356e+06	5.42791e+06	3.58709e+06	3.6799e+06	1.37588e+07	1.81596e+07	1.70942e+07	2.22431e+07	2.58922e+07	2.16298e+07
Com_6783_pos	Heteroclitin D	C27 H30 O8	Phenylpropanoids and polyketides	Tannins	8.56615	3.09865	1.18984	up	5.94924e+06	1.17735e+07	9.17662e+06	1.41256e+07	9.52682e+06	8.04723e+06	737910	1.42376e+06	1.0194e+06	1.09721e+06	1.43834e+06	1.12415e+06
Com_4779_pos	Sattabacin	C13 H18 O2	Benzenoids	Benzene and substituted derivatives	0.197265	-2.3418	1.65225	down	3.32246e+06	3.71743e+06	3.90351e+06	3.88087e+06	3.897e+06	2.42596e+06	1.58846e+07	1.35381e+07	2.33996e+07	1.44623e+07	2.2468e+07	1.74498e+07
Com_2732_pos	Praeruptorin E	C24 H28 O7	Phenylpropanoids and polyketides	Coumarins and derivatives	0.0445269	-4.48918	1.6306	down	1.49729e+06	1.64131e+06	1.2869e+06	1.22155e+06	2.40598e+06	1.03556e+06	3.68779e+07	3.90681e+07	4.13915e+07	4.29071e+07	1.40873e+07	2.97829e+07
Com_1813_neg	17(S)-HpDHA	C22 H32 O4	Lipids and lipid-like molecules	Fatty Acyls	0.0413924	-4.59449	1.49288	down	1.55627e+06	1.57132e+06	1.46509e+06	471012	1.26413e+06	1.15948e+06	1.75707e+07	3.38514e+07	4.37514e+07	3.17783e+07	3.64963e+07	1.74378e+07
Com_2560_pos	4-Guanidinobutanoic acid	C5 H11 N3 O2	Organic acids and derivatives	Carboxylic acids and derivatives	0.0501609	-4.31729	1.5982	down	1.99152e+06	1.09965e+06	1.71621e+06	1.20479e+06	2.92164e+06	2.47123e+06	1.7044e+07	3.03285e+07	5.20189e+07	3.05161e+07	4.65702e+07	5.08911e+07
Com_1207_neg	Methyl syringate	C10 H12 O5	Benzenoids	Benzene and substituted derivatives	0.0237142	-5.39811	1.66627	down	1.4645e+06	1.21921e+06	1.1531e+06	1.45355e+06	970805	1.10408e+06	6.15697e+07	7.45688e+07	5.03039e+07	6.27334e+07	3.4062e+07	2.73458e+07
Com_4725_pos	3-amino-2-phenyl-2H-pyrazolo[4,3-c]pyridine-4,6-diol	C12 H10 N4 O2			0.0889395	-3.49103	1.67367	down	981631	984613	1.21631e+06	1.07937e+06	1.39054e+06	1.52627e+06	1.82901e+07	1.53172e+07	7.85164e+06	1.34519e+07	1.57317e+07	1.00723e+07
Com_695_pos	Leucylproline	C11 H20 N2 O3	Organic acids and derivatives	Carboxylic acids and derivatives	0.147217	-2.76398	1.05721	down	6.07255e+06	4.19534e+06	3.64282e+06	6.027e+06	3.95634e+06	5.39054e+06	2.71312e+07	3.51703e+07	2.35956e+07	3.58055e+07	5.0869e+07	2.63498e+07
Com_3557_pos	7α-Hydroxytestosterone	C19 H28 O3	Lipids and lipid-like molecules	Steroids and steroid derivatives	0.28438	-1.81411	1.61465	down	4.21355e+06	5.22491e+06	5.9901e+06	7.1488e+06	5.2077e+06	6.17332e+06	2.60739e+07	2.17088e+07	1.68807e+07	1.98432e+07	1.87771e+07	1.61283e+07
Com_6627_pos	Indole-3-acetamide	C10 H10 N2 O	Organoheterocyclic compounds	Indoles and derivatives	13.0735	3.70857	1.64802	up	4.44497e+06	5.12346e+06	7.74669e+06	6.64318e+06	6.46551e+06	1.16014e+07	404560	444231	562873	590784	676463	535621
Com_4094_pos	Timosaponin A1	C33 H54 O8	Lipids and lipid-like molecules	Steroids and steroid derivatives	0.0197433	-5.66249	1.60883	down	387642	353082	310098	356005	284707	276226	2.18448e+07	2.41463e+07	9.7747e+06	1.98159e+07	1.3086e+07	1.09996e+07
Com_111_neg	13(S)-HOTrE	C18 H30 O3	Lipids and lipid-like molecules	Fatty Acyls	0.0351756	-4.82928	1.58164	down	2.11763e+07	9.71644e+06	1.01682e+07	1.51717e+07	7.4565e+06	2.07085e+07	3.42453e+08	9.21576e+08	2.81393e+08	2.60791e+08	3.53413e+08	2.39696e+08
Com_225_pos	Apo-13-zeaxanthinone	C18 H26 O2	Lipids and lipid-like molecules	Prenol lipids	0.04901	-4.35078	1.60357	down	2.64873e+07	1.33291e+07	1.0809e+07	1.31583e+07	8.72087e+06	1.04804e+07	2.05637e+08	5.70315e+08	2.57385e+08	2.17233e+08	2.92318e+08	1.50338e+08
Com_4370_neg	Astringin	C20 H22 O9			0.095633	-3.38635	1.6228	down	548938	1.11783e+06	1.02531e+06	950831	800553	712577	8.83658e+06	9.20987e+06	1.08399e+07	1.21024e+07	8.49484e+06	4.43135e+06
Com_570_neg	D-(+)-Tryptophan	C11 H12 N2 O2	Organoheterocyclic compounds	Indoles and derivatives	135.401	7.0811	1.65747	up	7.5956e+07	6.65736e+07	1.52181e+08	9.92924e+07	6.17345e+07	2.22666e+08	716045	1.15831e+06	828601	702832	895178	709346
Com_1254_pos	6-Sialyllactose	C23 H39 N O19	Organic oxygen compounds	Organooxygen compounds	199.858	7.64283	1.66234	up	6.41404e+07	2.78367e+07	8.4439e+07	4.64869e+07	2.08721e+07	2.64732e+07	152800	283080	205696	251294	244393	214942
Com_2941_pos	trans-Zeatin-riboside	C15 H21 N5 O5	Nucleosides, nucleotides, and analogues	Purine nucleosides	13.9614	3.80337	1.54008	up	2.48515e+07	1.93111e+07	2.43374e+07	4.49746e+07	1.51601e+07	3.09269e+07	2.14278e+06	1.62304e+06	3.60214e+06	1.25001e+06	1.47004e+06	1.34075e+06
Com_308_pos	Coumarin	C9 H6 O2	Phenylpropanoids and polyketides	Coumarins and derivatives	0.0487678	-4.35793	1.67202	down	2.30276e+07	1.80212e+07	1.46734e+07	3.20161e+07	1.05705e+07	9.18064e+06	2.034e+08	3.13578e+08	4.79411e+08	4.81238e+08	2.78948e+08	4.47533e+08
Com_2634_pos	N'2-(2-furylcarbonyl)-3-chloro-4-methylthiophene-2-carbohydrazide	C11 H9 Cl N2 O3 S			0.029638	-5.07641	1.45882	down	796320	966324	653873	455613	730035	941289	1.37744e+07	1.55956e+07	1.92111e+07	3.46709e+07	4.8476e+07	2.15702e+07
Com_3068_pos	2-(2-acetyl-3,5-dihydroxyphenyl)acetic acid	C10 H10 O5			5.95814	2.57486	1.29828	up	1.37603e+07	1.08038e+07	1.41414e+07	2.04428e+07	9.06945e+06	1.29858e+07	1.83564e+06	1.80232e+06	2.01711e+06	2.70187e+06	2.42328e+06	2.84879e+06
Com_1425_pos	3-N-butyl-4,5-dihydrophthalide	C12 H16 O2			0.246104	-2.02266	1.62472	down	1.78705e+07	1.64944e+07	1.55723e+07	2.00888e+07	1.92109e+07	1.14321e+07	7.47442e+07	8.20633e+07	6.01767e+07	6.48596e+07	6.39498e+07	6.32569e+07
Com_1305_pos	Pheophorbide A	C35 H36 N4 O5	Organoheterocyclic compounds	Tetrapyrroles and derivatives	0.01808	-5.78946	1.64591	down	749715	853381	819912	936719	860087	1.04387e+06	8.1606e+07	3.9333e+07	6.55342e+07	3.89287e+07	2.99596e+07	3.5771e+07
Com_4131_pos	(-)-Epigallocatechin	C15 H14 O7	Phenylpropanoids and polyketides	Flavonoids	0.00705732	-7.14666	1.51068	down	145795	114884	106975	119130	120928	113479	7.06825e+06	2.40378e+07	1.99097e+07	1.90768e+07	1.89708e+07	1.31272e+07
Com_5295_pos	Ethyl oleate	C20 H38 O2	Lipids and lipid-like molecules	Fatty Acyls	0.041372	-4.5952	1.53411	down	645374	583289	541265	620026	596662	563660	1.00319e+07	1.0081e+07	1.53026e+07	1.29929e+07	1.97002e+07	1.77048e+07
Com_4682_pos	CAR 5:0	C12 H24 N O4			0.0726972	-3.78196	1.65953	down	1.01059e+06	740006	1.51202e+06	802098	872548	791063	6.73287e+06	1.07921e+07	1.31541e+07	1.39029e+07	2.31166e+07	1.10986e+07
Com_1017_pos	Trehalose 6-phosphate	C12 H23 O14 P	Lipids and lipid-like molecules	Saccharolipids	17.5473	4.13318	1.66088	up	6.19964e+07	7.83841e+07	1.02172e+08	1.43539e+08	5.86083e+07	9.05455e+07	3.04178e+06	5.83825e+06	2.4018e+06	5.11496e+06	8.49543e+06	5.61071e+06
Com_1662_pos	Nodakenetin	C14 H14 O4	Phenylpropanoids and polyketides	Coumarins and derivatives	0.0335724	-4.89658	1.63494	down	3.93615e+06	1.78474e+06	1.06925e+06	2.07801e+06	1.21468e+06	1.2374e+06	4.68959e+07	5.3201e+07	5.11e+07	8.2822e+07	6.32807e+07	3.98897e+07
Com_175_pos	Phenmetrazine	C11 H15 N O	Organoheterocyclic compounds	Oxazinanes	0.029955	-5.06106	1.33264	down	1.12695e+07	4.66225e+06	3.20643e+06	6.00623e+06	5.18223e+06	2.41023e+06	1.67379e+08	3.29953e+08	1.88086e+08	2.34441e+08	7.54496e+07	9.75622e+07
Com_144_pos	Asparagine	C4 H8 N2 O3	Organic acids and derivatives	Carboxylic acids and derivatives	282.604	8.14264	1.69722	up	6.60007e+08	8.38733e+08	6.79219e+08	5.58853e+08	7.16588e+08	5.27328e+08	884859	1.55707e+06	1.73787e+06	4.97091e+06	2.90997e+06	2.0252e+06
Com_12614_pos	3-{[(4-chlorophenyl)sulfonyl]methyl}-N'-hydroxybenzenecarboximidamide	C14 H13 Cl N2 O3 S			15.0508	3.91176	1.61791	up	4.22142e+06	1.94276e+06	1.9372e+06	1.78041e+06	3.05809e+06	2.02046e+06	147500	134592	153933	174642	199338	183987
Com_1674_pos	N-(cyclopropylmethyl)-N'-phenylurea	C11 H14 N2 O			26.1652	4.70958	1.40076	up	3.27834e+07	2.15866e+07	2.99939e+07	4.5381e+07	1.93667e+07	3.04556e+07	1.29631e+06	765749	945389	1.59143e+06	1.8095e+06	454441
Com_3587_neg	Histamine	C5 H9 N3	Organic nitrogen compounds	Organonitrogen compounds	77.7583	6.28092	1.5153	up	9.81806e+06	1.93569e+07	1.59947e+07	8.21978e+06	1.38511e+07	2.13717e+07	199095	200195	190521	195595	175040	179141
Com_353_pos	2-(4-aminophenoxy)isophthalonitrile	C14 H9 N3 O			0.0387703	-4.6889	1.4007	down	7.3516e+06	6.21672e+06	1.44639e+07	6.31601e+06	4.81642e+06	3.94709e+06	1.45908e+08	1.58421e+08	8.03859e+07	2.71622e+08	3.43397e+08	1.12242e+08
Com_12804_pos	Isoguanosine	C10 H13 N5 O5	Nucleosides, nucleotides, and analogues	Purine nucleosides	0.135717	-2.88133	1.43188	down	242669	206262	238407	234548	451154	274729	1.44582e+06	1.50147e+06	1.74685e+06	2.67784e+06	3.19315e+06	1.5761e+06
Com_6204_pos	trans-zeatin 9-O-glucoside	C16 H23 N5 O6			0.200038	-2.32165	1.47188	down	2.42394e+06	2.35858e+06	2.4487e+06	2.84117e+06	2.55779e+06	2.00093e+06	9.77774e+06	9.63744e+06	1.47969e+07	9.90626e+06	1.29651e+07	1.60582e+07
Com_772_pos	Vitamin A	C20 H30 O	Lipids and lipid-like molecules	Prenol lipids	0.0475738	-4.39369	1.35321	down	1.90061e+06	1.70656e+06	1.72978e+06	1.56555e+06	1.65549e+06	1.12043e+06	2.96027e+07	1.93902e+07	5.09046e+07	2.42299e+07	5.23133e+07	2.69995e+07
Com_229_pos	Isorhapontigenin	C15 H14 O4	Phenylpropanoids and polyketides	Stilbenes	0.0365361	-4.77453	1.66539	down	3.60374e+07	1.63361e+07	1.35985e+07	1.59327e+07	1.24054e+07	7.77515e+06	4.78473e+08	5.60646e+08	3.87527e+08	6.62308e+08	3.43828e+08	3.61313e+08
Com_4938_neg	Porphobilinogen	C10 H14 N2 O4	Organic nitrogen compounds	Organonitrogen compounds	0.162506	-2.62143	1.54218	down	1.34434e+06	705546	568255	651960	863807	855046	4.80998e+06	4.11885e+06	4.5773e+06	4.78898e+06	8.51923e+06	3.88573e+06
Com_21028_pos	Songorine	C22 H31 N O3	Lipids and lipid-like molecules	Prenol lipids	0.40548	-1.3023	1.18006	down	76376	69151.5	62811.4	75905.2	62187.6	59826.5	145246	137720	151614	188128	195324	183887
Com_1968_pos	Verbenalin	C17 H24 O10	Lipids and lipid-like molecules	Prenol lipids	0.0811999	-3.62238	1.6207	down	3.51911e+06	2.80653e+06	2.76924e+06	5.25705e+06	4.05975e+06	3.62713e+06	2.57314e+07	4.1211e+07	3.42596e+07	6.98741e+07	6.58907e+07	3.44474e+07
Com_3065_pos	3-hydroxy-2-octylpentanedioic acid	C13 H24 O5			0.122905	-3.02438	1.6259	down	4.31739e+06	2.18302e+06	1.61014e+06	3.72983e+06	2.3829e+06	2.57096e+06	2.03306e+07	3.53272e+07	1.48276e+07	1.86088e+07	2.49198e+07	2.26299e+07
Com_2659_neg	Arabidopyl shikimic acid	C16 H16 O9			21.6623	4.43712	1.68619	up	2.86562e+07	1.00352e+07	1.4804e+07	1.3432e+07	1.60658e+07	2.37788e+07	801554	879607	726995	1.06291e+06	715452	742405
Com_347_neg	Uridine	C9 H12 N2 O6	Nucleosides, nucleotides, and analogues	Pyrimidine nucleosides	0.21893	-2.19146	1.11912	down	2.13596e+07	1.6918e+07	1.77299e+07	2.12808e+07	1.14894e+07	1.93719e+07	6.84722e+07	1.14578e+08	7.36023e+07	9.95819e+07	8.08958e+07	5.68631e+07
Com_339_neg	LPC 18:3	C26 H48 N O7 P	Lipids and lipid-like molecules	Glycerophospholipids	0.145304	-2.78285	1.0987	down	6.19665e+06	1.26236e+07	1.31835e+07	8.8412e+06	6.56234e+06	1.12639e+07	7.60998e+07	3.84442e+07	5.58794e+07	7.22358e+07	8.50615e+07	7.60599e+07
Com_9494_pos	Colchicoside	C27 H33 N O11	Organic oxygen compounds	Organooxygen compounds	18.6503	4.22112	1.59596	up	4.02196e+06	2.88668e+06	5.43847e+06	3.38952e+06	7.01326e+06	2.37087e+06	166471	186680	248504	237816	270416	237051
Com_11956_pos	Methyl 4-hydroxycinnamate	C10 H10 O3	Phenylpropanoids and polyketides	Cinnamic acids and derivatives	0.170246	-2.55431	1.65138	down	880020	651555	556590	967966	526841	570409	2.43623e+06	3.14554e+06	5.16516e+06	5.19601e+06	3.74364e+06	4.70984e+06
Com_3100_pos	Clofencet-potassium	C13 H11 Cl N2 O3			0.115118	-3.11881	1.54553	down	3.98998e+06	3.15935e+06	2.16848e+06	5.42926e+06	2.67505e+06	1.96937e+06	2.69683e+07	1.81801e+07	3.34284e+07	2.19202e+07	3.88077e+07	2.91438e+07
Com_3521_pos	(3,4-Dimethoxyphenyl)acetic acid	C10 H12 O4	Benzenoids	Benzene and substituted derivatives	5.17012	2.3702	1.41454	up	3.20306e+07	2.21471e+07	2.44053e+07	2.88112e+07	2.90583e+07	2.68786e+07	4.12651e+06	4.73494e+06	8.10842e+06	5.06964e+06	5.52875e+06	4.02312e+06
Com_866_pos	Valerophenone	C11 H14 O	Organic oxygen compounds	Organooxygen compounds	0.1486	-2.75049	1.53563	down	1.85305e+07	1.53227e+07	1.54238e+07	2.71947e+07	1.289e+07	1.74882e+07	1.1518e+08	6.01973e+07	1.35821e+08	1.22701e+08	1.58003e+08	1.2714e+08
Com_996_pos	Anise oil	C14 H18 O3	Benzenoids	Phenol ethers	0.0328387	-4.92846	1.65573	down	2.86025e+06	6.72626e+06	3.03796e+06	1.68113e+06	1.93844e+06	1.17366e+06	8.92938e+07	4.573e+07	1.13034e+08	6.66593e+07	1.37723e+08	7.7962e+07
Com_1001_pos	Glycerol 3-phosphate	C3 H9 O6 P	Lipids and lipid-like molecules	Glycerophospholipids	0.0996293	-3.32729	1.21118	down	2.37888e+06	3.95206e+06	4.07979e+06	6.17415e+06	2.00605e+06	3.63925e+06	2.30876e+07	4.16319e+07	3.16267e+07	4.57137e+07	4.5924e+07	3.51452e+07
Com_1313_neg	Roseoside	C19 H30 O8	Lipids and lipid-like molecules	Fatty Acyls	0.0453001	-4.46434	1.58971	down	2.37806e+06	1.86124e+06	1.03585e+06	4.154e+06	1.32556e+06	1.50546e+06	5.47182e+07	4.62338e+07	4.56495e+07	2.87061e+07	5.60082e+07	3.93278e+07
Com_5952_pos	8-Hydroxyguanosine	C10 H13 N5 O6	Nucleosides, nucleotides, and analogues	Purine nucleosides	0.109847	-3.18643	1.3439	down	710183	613021	825624	1.11091e+06	737480	692023	6.55769e+06	7.17712e+06	9.06172e+06	1.0416e+07	5.70069e+06	3.77555e+06
Com_3394_pos	Gly-Tyr	C11 H14 N2 O4	Organic acids and derivatives	Carboxylic acids and derivatives	16.2598	4.02323	1.63174	up	3.36238e+07	2.94468e+07	1.74367e+07	2.76543e+07	2.81648e+07	2.12836e+07	641558	1.86844e+06	1.32294e+06	2.09827e+06	2.13143e+06	1.63062e+06
Com_890_pos	Eicosapentaenoic acid	C20 H30 O2	Lipids and lipid-like molecules	Fatty Acyls	0.0944948	-3.40362	1.13892	down	2.07063e+06	3.31284e+06	2.74806e+06	4.01093e+06	2.71972e+06	2.70691e+06	2.02687e+07	2.2128e+07	4.1592e+07	2.36649e+07	5.28811e+07	2.53917e+07
Com_384_pos	9,17-Octadecadiene-12,14-diyne-1,11,16-triol	C18 H26 O3			0.0492582	-4.34349	1.4872	down	9.37194e+06	8.4983e+06	7.85119e+06	1.07872e+07	7.13577e+06	7.59089e+06	2.1001e+08	3.0603e+08	1.01044e+08	1.65691e+08	1.28178e+08	1.29184e+08
Com_650_pos	Esculetin	C9 H6 O4	Phenylpropanoids and polyketides	Coumarins and derivatives	0.0372649	-4.74604	1.49469	down	2.88566e+06	5.75403e+06	5.87806e+06	3.78251e+06	7.65731e+06	6.9555e+06	1.02638e+08	4.52917e+07	2.19773e+08	1.59126e+08	1.63254e+08	1.93136e+08
Com_2092_pos	Ala-Ile	C9 H18 N2 O3	Organic acids and derivatives	Carboxylic acids and derivatives	0.0868953	-3.52458	1.05921	down	751290	497976	613985	832144	338612	977121	5.29318e+06	1.3652e+07	4.33187e+06	7.9262e+06	9.95054e+06	5.00666e+06
Com_15230_pos	Morin Hydrate	C15 H12 O8	Phenylpropanoids and polyketides	Flavonoids	0.0882974	-3.50149	1.5402	down	151720	146935	156824	182140	146997	130761	2.1523e+06	1.08536e+06	2.34491e+06	1.67042e+06	1.17251e+06	1.94147e+06
Com_1221_pos	1-[4-hydroxy-3-(3-methylbut-2-en-1-yl)phenyl]ethan-1-one	C13 H16 O2			0.101992	-3.29347	1.39438	down	7.69888e+06	5.72527e+06	7.87769e+06	1.06159e+07	7.57808e+06	3.56346e+06	5.41708e+07	5.54965e+07	9.74007e+07	3.46297e+07	1.08898e+08	7.15855e+07
Com_12011_pos	Epigoitrin	C5 H7 N O S	Organoheterocyclic compounds	Azolidines	0.132368	-2.91737	1.36666	down	312379	338701	634840	288794	278849	632503	3.89152e+06	1.95494e+06	3.18021e+06	3.06925e+06	4.50181e+06	2.18374e+06
Com_9314_pos	Dihydrofolic acid	C19 H21 N7 O6	Organic acids and derivatives	Carboxylic acids and derivatives	0.0653307	-3.9361	1.54831	down	307289	316915	368194	319125	346742	205137	3.5984e+06	7.37335e+06	3.42262e+06	7.34364e+06	2.56176e+06	4.22283e+06
Com_4970_pos	Valepotriate	C22 H30 O8	Lipids and lipid-like molecules	Prenol lipids	0.12194	-3.03575	1.259	down	2.67734e+06	1.99204e+06	1.85088e+06	2.06054e+06	2.37036e+06	856559	1.03229e+07	1.41044e+07	1.58048e+07	2.25502e+07	1.33381e+07	2.07118e+07
Com_6696_pos	SDMA	C8 H18 N4 O2	Organic acids and derivatives	Carboxylic acids and derivatives	17.1489	4.10004	1.63472	up	1.3756e+07	9.98517e+06	4.4019e+06	4.34682e+06	1.01089e+07	9.04844e+06	187351	506854	601319	672847	745243	298083
Com_4070_pos	5-Ethyl-2'-deoxyuridine	C11 H16 N2 O5	Nucleosides, nucleotides, and analogues	Pyrimidine nucleosides	0.256002	-1.96577	1.62017	down	4.9147e+06	5.50965e+06	4.22873e+06	6.23476e+06	5.85562e+06	5.46104e+06	1.40437e+07	1.8193e+07	1.90612e+07	2.24927e+07	2.75198e+07	2.44875e+07
Com_2064_pos	Syringic acid	C9 H10 O5	Benzenoids	Benzene and substituted derivatives	4.67446	2.2248	1.62473	up	3.05241e+07	2.39643e+07	3.20602e+07	3.8291e+07	4.22912e+07	5.12373e+07	7.91269e+06	8.15463e+06	8.43926e+06	9.26183e+06	6.28858e+06	6.65814e+06
Com_1355_neg	Gracillin	C45 H72 O17	Lipids and lipid-like molecules	Steroids and steroid derivatives	0.0104823	-6.57591	1.5972	down	340901	373907	365310	388282	275662	341840	6.38146e+07	5.19047e+07	2.18843e+07	2.0226e+07	1.82818e+07	2.28822e+07
Com_842_pos	(-)-Caryophyllene oxide	C15 H24 O	Lipids and lipid-like molecules	Prenol lipids	0.188823	-2.40489	1.6509	down	2.17255e+07	1.33615e+07	1.68152e+07	1.89251e+07	2.38691e+07	1.90964e+07	8.37361e+07	6.89935e+07	1.71931e+08	8.92027e+07	8.88181e+07	9.99617e+07
Com_150_pos	Tricin 5-O-hexoside derivative	C24 H22 O14			0.00629095	-7.31251	1.45404	down	8.59926e+06	2.5624e+06	1.29536e+06	1.44914e+06	1.04479e+06	719678	3.2706e+08	1.88379e+08	5.6092e+08	5.09158e+08	4.28743e+08	4.76715e+08
Com_1190_neg	Threonine	C4 H9 N O3	Organic acids and derivatives	Carboxylic acids and derivatives	8.31983	3.05655	1.60122	up	4.41894e+07	5.53485e+07	3.95909e+07	2.84518e+07	7.04376e+07	7.67617e+07	5.97386e+06	4.59813e+06	6.46883e+06	6.86686e+06	8.47116e+06	5.45607e+06
Com_18018_pos	Piperlongumine	C17 H19 N O5	Phenylpropanoids and polyketides	Cinnamic acids and derivatives	0.0922948	-3.43761	1.57187	down	103051	88015.3	87419.5	117146	92999.4	89408.3	830766	613603	1.57478e+06	1.18544e+06	1.19788e+06	860503
Com_7661_pos	tZROG	C21 H31 N5 O10			2.47504	1.30745	1.56098	up	9.1071e+06	8.51839e+06	6.61648e+06	7.42819e+06	1.00598e+07	7.19633e+06	3.51794e+06	2.36747e+06	3.73912e+06	3.00139e+06	3.75473e+06	3.38724e+06
Com_750_pos	Carnosol	C20 H26 O4	Lipids and lipid-like molecules	Prenol lipids	0.0650261	-3.94284	1.2464	down	3.39509e+06	1.72346e+06	2.44953e+06	4.1871e+06	2.1296e+06	2.15356e+06	2.82892e+07	9.50293e+07	2.47284e+07	3.42442e+07	4.05336e+07	2.38199e+07
Com_1661_pos	D-glutamine	C5 H10 N2 O3	Organic acids and derivatives	Carboxylic acids and derivatives	26.9694	4.75325	1.64944	up	1.88756e+07	2.76078e+07	4.78771e+07	1.55812e+07	6.90049e+07	4.07658e+07	1.45858e+06	1.22487e+06	848442	1.64379e+06	1.87448e+06	1.09655e+06
Com_13701_pos	(2S)-Isoxanthohumol	C21 H22 O5			0.170656	-2.55084	1.59067	down	557359	321746	607030	445489	339872	291344	2.12601e+06	2.41396e+06	3.73793e+06	2.84347e+06	2.59429e+06	1.30192e+06
Com_46_neg	Ginkgolide C	C20 H24 O11	Lipids and lipid-like molecules	Prenol lipids	0.0100712	-6.63363	1.67217	down	5.00502e+07	1.94153e+07	1.22785e+07	1.08777e+07	5.69245e+06	6.39925e+06	2.25341e+09	2.15928e+09	1.3096e+09	2.31543e+09	1.14536e+09	1.21429e+09
Com_6778_neg	2'-O-acetylpoliumoside	C37 H48 O20	Organic oxygen compounds	Organooxygen compounds	0.159284	-2.65032	1.36004	down	450137	633200	709366	560529	625703	486629	3.02676e+06	2.03668e+06	3.63782e+06	3.29052e+06	4.64273e+06	5.12254e+06
Com_1716_neg	1-(4-methylphenyl)-3-(2-pyridylthio)pyrrolidine-2,5-dione	C16 H14 N2 O2 S			12.3372	3.62494	1.36455	up	4.97859e+07	3.71154e+07	3.56805e+07	6.33968e+07	2.56977e+07	4.42563e+07	3.4194e+06	3.45275e+06	3.3733e+06	3.54488e+06	3.18049e+06	3.77403e+06
Com_535_neg	Xylitol	C5 H12 O5	Organic oxygen compounds	Organooxygen compounds	0.214421	-2.22148	1.62828	down	2.89513e+07	2.75742e+07	2.27693e+07	2.44459e+07	1.97464e+07	2.24136e+07	7.48002e+07	8.82465e+07	1.21982e+08	1.04301e+08	1.62171e+08	1.2894e+08
Com_1442_pos	Isovitexin	C21 H20 O10	Phenylpropanoids and polyketides	Flavonoids	0.0315622	-4.98566	1.5171	down	1.20211e+06	1.95743e+06	1.62459e+06	4.25001e+06	957663	1.62702e+06	6.86669e+07	5.81684e+07	5.14011e+07	5.88007e+07	7.6098e+07	5.49899e+07
Com_5115_neg	Thymine	C5 H6 N2 O2	Organoheterocyclic compounds	Diazines	27.8042	4.79723	1.69447	up	3.66371e+06	4.54193e+06	6.60619e+06	3.75121e+06	8.9641e+06	8.93702e+06	224659	204813	211607	242882	226019	201482
Com_1065_neg	Mevalonic acid	C6 H12 O4	Lipids and lipid-like molecules	Fatty Acyls	0.10857	-3.2033	1.62136	down	4.40081e+06	3.27098e+06	3.21089e+06	4.63237e+06	3.57439e+06	5.02723e+06	3.07633e+07	2.71941e+07	2.30577e+07	3.21044e+07	7.22658e+07	3.67444e+07
Com_7519_neg	IAA-Asp	C14 H14 N2 O5	Organic acids and derivatives	Carboxylic acids and derivatives	12.238	3.6133	1.40617	up	2.4789e+06	4.00331e+06	3.26318e+06	2.18907e+06	3.29184e+06	5.36254e+06	290305	304859	276375	281959	258108	270762
Com_92_neg	9-HpOTrE	C18 H30 O4	Lipids and lipid-like molecules	Fatty Acyls	0.0974406	-3.35933	1.37869	down	5.11113e+07	4.78046e+07	3.50401e+07	5.14265e+07	2.92247e+07	1.08844e+08	5.67296e+08	1.15863e+09	3.77911e+08	4.44765e+08	4.71403e+08	2.99462e+08
Com_697_neg	3,8,9-trihydroxy-10-propyl-3,4,5,8,9,10-hexahydro-2H-oxecin-2-one	C12 H20 O5			0.275398	-1.86041	1.32291	down	1.88974e+07	1.60909e+07	1.4718e+07	1.72793e+07	1.38161e+07	2.40537e+07	5.61102e+07	9.45292e+07	4.07834e+07	5.90242e+07	6.32346e+07	6.70597e+07
Com_2083_pos	10-Gingerol	C21 H34 O4	Benzenoids	Phenols	0.136654	-2.8714	1.6786	down	5.99763e+06	4.82037e+06	4.26589e+06	5.57905e+06	4.7648e+06	5.00956e+06	2.65352e+07	3.26434e+07	2.79941e+07	6.57064e+07	3.7994e+07	3.18587e+07
Com_10423_pos	13,14-dihydro-15-keto-tetranor Prostaglandin E2	C16 H26 O5			0.192964	-2.3736	1.26068	down	624304	311567	234311	350336	375100	256765	1.38226e+06	1.66099e+06	2.68409e+06	2.13771e+06	2.16601e+06	1.12329e+06
Com_5358_neg	GDP-alpha-D-glucose	C16 H25 N5 O16 P2	Nucleosides, nucleotides, and analogues	Purine nucleotides	4.24802	2.08679	1.04064	up	1.60412e+06	2.61119e+06	2.90603e+06	2.14562e+06	2.38222e+06	2.37234e+06	445605	445761	419019	877723	692571	420045
Com_4208_pos	Trifolin	C21 H20 O11	Phenylpropanoids and polyketides	Flavonoids	13.477	3.75242	1.22322	up	1.651e+07	1.67609e+07	6.0552e+06	2.82875e+07	8.83671e+06	1.10507e+07	1.4062e+06	1.75156e+06	1.40687e+06	563903	815666	548445
Com_235_pos	6,8-dihydroxy-3-(10-hydroxyundecyl)-3,4-dihydro-1H-2-benzopyran-1-one	C20 H30 O5			0.0907923	-3.46129	1.37177	down	3.04408e+07	2.06215e+07	2.91311e+07	1.65935e+07	8.35433e+06	3.19867e+07	1.96295e+08	5.4944e+08	1.93054e+08	1.96411e+08	2.20396e+08	1.54751e+08
Com_11256_pos	2-[(2-chlorobenzyl)sulfanyl]-4,6-dimethylnicotinonitrile	C15 H13 Cl N2 S			0.0620547	-4.01032	1.59438	down	158206	134471	155428	152912	291887	179108	1.64344e+06	1.35763e+06	2.30006e+06	3.9658e+06	5.61715e+06	2.39118e+06
Com_2950_pos	Spectinomycin	C14 H24 N2 O7	Organoheterocyclic compounds	Dioxanes	0.0742079	-3.75228	1.50184	down	1.54505e+06	1.07852e+06	711310	1.49298e+06	1.34085e+06	888140	1.1248e+07	3.72651e+07	1.49255e+07	1.21687e+07	1.13878e+07	8.10075e+06
Com_2625_pos	Glu-Gln	C10 H17 N3 O6	Organic acids and derivatives	Carboxylic acids and derivatives	12.0735	3.59377	1.47813	up	3.06959e+07	2.71837e+07	3.03797e+07	1.91789e+07	4.27421e+07	2.23038e+07	2.37616e+06	1.49413e+06	1.19979e+06	3.96716e+06	1.408e+06	3.84101e+06
Com_7630_pos	Ophiopogonanone E	C19 H20 O7	Phenylpropanoids and polyketides	Homoisoflavonoids	0.202082	-2.30699	1.13821	down	2.39472e+06	1.11584e+06	1.70563e+06	2.3258e+06	1.03376e+06	1.69169e+06	8.02276e+06	7.00874e+06	9.01909e+06	6.03859e+06	1.15121e+07	9.20716e+06
Com_5313_neg	3-(2,4-dichlorophenyl)pentanedioic acid	C11 H10 Cl2 O4			0.401663	-1.31594	1.32513	down	1.47048e+06	2.54738e+06	1.92425e+06	1.81384e+06	2.12508e+06	1.88292e+06	3.57172e+06	4.91745e+06	4.34179e+06	5.96949e+06	5.9288e+06	4.55884e+06
Com_872_pos	(+/-)11(12)-EET	C20 H32 O3	Lipids and lipid-like molecules	Fatty Acyls	0.103086	-3.27809	1.19516	down	4.42863e+06	4.70759e+06	4.15934e+06	4.93272e+06	4.43836e+06	3.33878e+06	2.92043e+07	2.8286e+07	5.91118e+07	3.15999e+07	6.93611e+07	3.47069e+07
Com_4470_pos	2-(benzylamino)-6-methyl-5-(2-methyl-1,3-thiazol-4-yl)nicotinonitrile	C18 H16 N4 S			0.0511292	-4.28971	1.62561	down	796826	616305	640501	762538	864010	788604	1.24003e+07	8.07736e+06	1.29555e+07	8.12666e+06	2.44579e+07	2.13841e+07
Com_1009_pos	3-Methylcrotonylglycine	C7 H11 N O3	Organic acids and derivatives	Carboxylic acids and derivatives	0.127147	-2.97543	1.57623	down	1.0206e+07	9.92085e+06	8.31762e+06	1.14555e+07	9.49737e+06	8.56694e+06	5.5285e+07	5.84418e+07	6.88847e+07	8.28338e+07	1.35365e+08	5.50742e+07
Com_10117_pos	N4-(4-chloro-2,5-dimethoxyphenyl)morpholine-4-carbothioamide	C13 H17 Cl N2 O3 S			27.5038	4.78156	1.58929	up	4.61162e+06	2.19739e+06	2.57791e+06	1.48979e+06	6.1811e+06	3.59251e+06	107716	102942	121799	139047	143554	135760
Com_3453_pos	Kynurenic acid	C10 H7 N O3	Organoheterocyclic compounds	Quinolines and derivatives	0.0987259	-3.34043	1.22131	down	1.78588e+06	1.51667e+06	1.41758e+06	2.55199e+06	980161	1.66883e+06	1.86607e+07	1.15459e+07	3.58035e+07	1.05463e+07	1.47401e+07	9.195e+06
Com_3473_pos	Xanthurenic acid O-hexoside	C16 H17 N O9			0.0468706	-4.41517	1.22255	down	844421	604632	701565	1.10363e+06	289035	886240	1.39123e+07	4.45975e+06	3.55944e+07	1.17001e+07	1.72305e+07	1.16083e+07
Com_10746_neg	Eriodictyol O-malonylhexoside	C24 H24 O14	Phenylpropanoids and polyketides	Flavonoids	6.10465	2.60991	1.50321	up	1.17747e+06	1.25898e+06	1.15496e+06	1.58166e+06	643473	1.87221e+06	187132	180889	261857	178950	258491	192174
Com_2167_pos	Timosaponin A3	C39 H64 O13	Lipids and lipid-like molecules	Steroids and steroid derivatives	0.0065601	-7.25207	1.60308	down	280905	255861	235250	257979	213829	201224	4.75627e+07	4.44291e+07	3.59283e+07	5.82537e+07	7.80891e+06	2.62953e+07
Com_1982_pos	m-Cresol	C7 H8 O	Benzenoids	Phenols	0.457655	-1.12767	1.43935	down	2.6805e+07	2.43366e+07	2.27484e+07	2.99716e+07	2.39599e+07	2.05016e+07	4.19944e+07	4.69876e+07	6.48344e+07	5.00762e+07	6.57771e+07	5.44239e+07
Com_303_neg	Antiarol	C9 H12 O4	Benzenoids	Phenols	0.00887201	-6.81652	1.63923	down	1.14116e+06	1.8112e+06	857868	1.73084e+06	794998	1.12337e+06	1.68789e+08	1.43853e+08	1.56638e+08	3.15964e+07	2.95729e+08	4.41782e+07
Com_779_pos	2,3-Dinor-8-epi-prostaglandin F2α	C18 H30 O5	Lipids and lipid-like molecules	Fatty Acyls	0.0775032	-3.6896	1.22335	down	4.14989e+06	3.20367e+06	3.00246e+06	4.50858e+06	2.978e+06	3.0226e+06	3.34886e+07	1.02562e+08	3.24675e+07	3.97364e+07	3.18972e+07	2.90656e+07
Com_5246_neg	Polyphyllin VI	C39 H62 O13	Lipids and lipid-like molecules	Steroids and steroid derivatives	0.100007	-3.32183	1.4488	down	477605	632973	558125	559161	361361	458052	8.97035e+06	4.27943e+06	3.88813e+06	6.03387e+06	4.96415e+06	2.33483e+06
Com_221_neg	Erythronolactone	C4 H6 O4	Organoheterocyclic compounds	Lactones	0.259868	-1.94415	1.43754	down	6.67839e+07	1.02471e+08	8.90773e+07	1.24779e+08	5.29864e+07	9.0543e+07	2.20549e+08	4.85417e+08	3.06299e+08	3.7462e+08	3.72192e+08	2.67493e+08
Com_3141_pos	Phytocassane E	C20 H28 O3	Lipids and lipid-like molecules	Prenol lipids	0.20534	-2.28391	1.38478	down	3.5419e+06	3.765e+06	3.32653e+06	5.05197e+06	3.54968e+06	3.22539e+06	1.57554e+07	1.51625e+07	1.88959e+07	1.2897e+07	3.23626e+07	1.43083e+07
Com_16259_pos	Sakuranin	C22 H24 O10	Phenylpropanoids and polyketides	Flavonoids	0.0666611	-3.90701	1.4965	down	120730	106463	99133.6	110398	110680	105161	739171	1.59502e+06	2.22615e+06	2.31944e+06	1.63715e+06	1.27238e+06
Com_1556_pos	1H-indene-3-carboxamide	C10 H9 N O			4.53002	2.17952	1.36132	up	3.01997e+07	2.7704e+07	3.55983e+07	6.23321e+07	2.97944e+07	2.74791e+07	6.94611e+06	8.00981e+06	9.50324e+06	8.24879e+06	8.02988e+06	6.30562e+06
Com_136_neg	4,5-Dicaffeoylquinic acid	C25 H24 O12	Organic oxygen compounds	Organooxygen compounds	23.9102	4.57955	1.31493	up	7.04111e+08	3.80476e+08	2.24475e+08	1.17795e+08	1.22091e+08	1.55027e+08	1.1259e+07	5.60562e+06	1.65652e+07	1.83453e+07	8.60472e+06	1.08858e+07
Com_12453_pos	Biotin	C10 H16 N2 O3 S	Organoheterocyclic compounds	Biotin and derivatives	0.350606	-1.51208	1.35246	down	904169	730613	1.00101e+06	990661	1.00881e+06	667322	2.07362e+06	1.92027e+06	3.04112e+06	2.54584e+06	3.53532e+06	2.00788e+06
Com_6694_pos	1,4-Naphthoquinone	C10 H6 O2	Benzenoids	Naphthalenes	0.359096	-1.47756	1.58618	down	3.33044e+06	3.25842e+06	3.88776e+06	4.5735e+06	3.76072e+06	4.30694e+06	7.9866e+06	7.90718e+06	1.09099e+07	1.10881e+07	1.40834e+07	1.24025e+07
Com_4678_pos	2,3-Dinor-11β-prostaglandin F2α	C18 H30 O5	Lipids and lipid-like molecules	Fatty Acyls	0.117641	-3.08754	1.46743	down	1.48132e+06	677388	618854	1.088e+06	1.75722e+06	988779	6.05926e+06	2.06365e+07	9.86544e+06	7.2707e+06	4.91507e+06	7.45437e+06
Com_4284_pos	Glycyl-L-leucine	C8 H16 N2 O3	Organic acids and derivatives	Carboxylic acids and derivatives	0.193395	-2.37038	1.02685	down	1.24918e+06	801799	843272	1.00234e+06	819364	1.06195e+06	3.28843e+06	7.11431e+06	3.32806e+06	5.35711e+06	6.97679e+06	3.81146e+06
Com_6485_pos	Ribulose-5-phosphate	C5 H11 O8 P	Organic oxygen compounds	Organooxygen compounds	0.121293	-3.04344	1.25326	down	453378	1.32425e+06	1.52884e+06	1.18286e+06	1.65935e+06	648029	5.65384e+06	1.31897e+07	1.35268e+07	9.78834e+06	5.17033e+06	8.70653e+06
Com_1560_neg	Sebacic acid	C10 H18 O4	Lipids and lipid-like molecules	Fatty Acyls	0.240428	-2.05632	1.29109	down	7.75579e+06	4.06751e+06	4.10488e+06	6.51115e+06	4.6067e+06	7.26895e+06	1.28261e+07	2.85766e+07	1.75856e+07	2.76053e+07	3.02389e+07	2.58918e+07
Com_4188_pos	Nicotianamine	C12 H21 N3 O6	Organic acids and derivatives	Carboxylic acids and derivatives	0.0487571	-4.35824	1.57714	down	636519	770305	776932	848012	782238	583698	9.38722e+06	8.88921e+06	2.80873e+07	7.28098e+06	1.72476e+07	1.93038e+07
Com_2208_pos	IBA	C12 H13 N O2	Organoheterocyclic compounds	Indoles and derivatives	0.0364908	-4.77632	1.48872	down	1.09904e+06	1.16827e+06	1.03221e+06	1.22413e+06	1.10145e+06	1.01682e+06	2.30508e+07	2.02826e+07	6.1792e+07	1.50951e+07	4.12584e+07	2.05373e+07
Com_1630_pos	5-(6-hydroxy-6-methyloctyl)-2,5-dihydrofuran-2-one	C13 H22 O3			0.105136	-3.24968	1.63943	down	3.9568e+06	3.91056e+06	4.08485e+06	5.20205e+06	2.9288e+06	4.43974e+06	2.24778e+07	7.13188e+07	2.64025e+07	2.62671e+07	5.45895e+07	3.21936e+07
Com_3097_pos	N-Acetyl-DL-glutamic acid	C7 H11 N O5	Organic acids and derivatives	Carboxylic acids and derivatives	0.0600713	-4.05718	1.67602	down	1.66148e+06	1.49755e+06	1.33553e+06	1.58999e+06	1.80157e+06	1.64434e+06	1.82112e+07	1.27403e+07	1.6957e+07	3.74973e+07	3.8908e+07	3.43388e+07
Com_189_neg	δ-Ribono-1,4-lactone	C5 H8 O5	Organic oxygen compounds	Organooxygen compounds	0.464819	-1.10526	1.36953	down	2.18855e+08	1.46864e+08	1.41441e+08	1.58643e+08	2.01758e+08	1.99943e+08	2.90211e+08	3.84114e+08	3.37702e+08	4.44213e+08	4.49398e+08	3.90966e+08
Com_954_neg	Sinapaldehyde glucoside	C17 H22 O9	Organic oxygen compounds	Organooxygen compounds	0.163604	-2.61172	1.25865	down	5.29189e+06	6.18245e+06	5.46117e+06	5.71705e+06	4.48503e+06	4.29432e+06	3.42861e+07	1.95499e+07	1.88134e+07	4.23491e+07	4.32437e+07	3.38802e+07
Com_215_neg	L-Aspartic acid	C4 H7 N O4	Organic acids and derivatives	Carboxylic acids and derivatives	5.90917	2.56296	1.58795	up	2.49348e+08	5.17248e+08	5.29233e+08	4.44514e+08	3.24326e+08	4.47842e+08	7.96724e+07	3.03407e+07	4.9551e+07	9.01947e+07	1.01242e+08	7.41874e+07
Com_27_neg	(-)-Catechin Gallate	C22 H18 O10	Phenylpropanoids and polyketides	Flavonoids	0.00433955	-7.84824	1.66999	down	2.87029e+06	3.36348e+06	3.38805e+06	4.88769e+07	2.74253e+06	2.42971e+06	2.01581e+09	3.09617e+09	2.76125e+09	2.85148e+09	1.41527e+09	2.53226e+09
Com_878_pos	Sugiol	C20 H28 O2	Lipids and lipid-like molecules	Prenol lipids	0.108938	-3.19843	1.12665	down	2.28432e+06	3.20099e+06	2.74071e+06	3.90021e+06	2.84808e+06	2.51363e+06	1.73979e+07	1.44988e+07	5.49652e+07	2.50234e+07	2.63994e+07	2.22468e+07
Com_3678_neg	5-O-Caffeoylshikimic acid	C16 H16 O8	Phenylpropanoids and polyketides	Cinnamic acids and derivatives	0.262728	-1.92836	1.49978	down	4.1021e+06	4.26114e+06	2.50419e+06	3.22149e+06	2.43389e+06	2.46991e+06	1.39978e+07	9.74832e+06	1.28338e+07	6.39044e+06	1.35066e+07	1.58136e+07
Com_3848_pos	7,8-Dihydroxycoumarin	C9 H6 O4			0.195408	-2.35544	1.43326	down	1.95236e+06	4.05886e+06	4.93857e+06	3.01243e+06	6.37466e+06	3.37175e+06	1.74057e+07	1.17138e+07	3.13768e+07	1.57941e+07	1.97526e+07	2.52855e+07
Com_3094_pos	N-Phenylacetylglycine	C10 H11 N O3	Organic acids and derivatives	Carboxylic acids and derivatives	2.88701	1.52958	1.54206	up	2.06483e+07	3.31592e+07	1.81265e+07	1.62768e+07	2.42032e+07	2.71801e+07	7.17947e+06	5.71505e+06	7.71617e+06	9.55953e+06	1.02795e+07	7.90277e+06
Com_6251_pos	Baohuoside I	C27 H30 O10	Phenylpropanoids and polyketides	Flavonoids	0.0887342	-3.49437	1.44511	down	796720	859060	750021	900142	809930	534789	1.25082e+07	3.27548e+06	1.00243e+07	6.94619e+06	1.21674e+07	7.48962e+06
Com_11825_pos	Methylophiopogonone A	C19 H16 O6	Phenylpropanoids and polyketides	Homoisoflavonoids	0.244265	-2.03348	1.44632	down	912056	616614	750530	1.15511e+06	729518	502510	2.51254e+06	3.00402e+06	3.7966e+06	2.92887e+06	5.05785e+06	1.80366e+06
Com_1865_pos	TQH	C15 H24 N6 O6			0.0639084	-3.96785	1.37253	down	1.52663e+06	1.55964e+06	1.58711e+06	1.87876e+06	1.69137e+06	1.32314e+06	1.66413e+07	1.38111e+07	4.81592e+07	1.58714e+07	3.51125e+07	2.00979e+07
Com_9541_pos	N'-p-coumaroylspermine	C19 H32 N4 O2	Phenylpropanoids and polyketides	Cinnamic acids and derivatives	0.272265	-1.87692	1.50814	down	1.57938e+06	1.70296e+06	1.48681e+06	1.7844e+06	1.60557e+06	1.60124e+06	4.14892e+06	4.69069e+06	6.18938e+06	8.34555e+06	6.10283e+06	6.37134e+06
Com_3706_pos	N-[(Tert-butoxy)carbonyl]-L-tryptophan	C16 H20 N2 O4			0.0570417	-4.13184	1.60619	down	1.00918e+06	1.11825e+06	1.10238e+06	1.20575e+06	1.15482e+06	896967	1.08567e+07	1.00676e+07	3.27713e+07	1.15392e+07	2.61498e+07	2.23452e+07
Com_8624_pos	(+)-epipinoresinol-4-O-beta-D-glucoside	C26 H32 O11	Lignans, neolignans and related compounds	Lignan glycosides	0.296924	-1.75183	1.18451	down	1.64567e+06	1.44688e+06	1.66249e+06	3.04036e+06	1.61802e+06	1.2414e+06	7.59816e+06	6.48833e+06	5.51382e+06	7.48477e+06	3.63327e+06	5.1656e+06
Com_1191_pos	Olivetol	C11 H16 O2	Benzenoids	Phenols	0.255773	-1.96707	1.19003	down	9.64526e+06	9.34308e+06	8.67535e+06	1.60821e+07	9.55624e+06	8.59881e+06	2.72365e+07	4.9394e+07	5.50172e+07	4.9283e+07	2.40157e+07	3.70684e+07
Com_2590_pos	Protocatechuic acid	C7 H6 O4	Benzenoids	Benzene and substituted derivatives	0.289791	-1.78691	1.64277	down	1.04394e+07	1.00912e+07	1.00821e+07	1.30276e+07	1.07529e+07	1.11664e+07	2.95582e+07	2.53538e+07	3.41297e+07	4.20202e+07	4.94232e+07	4.57453e+07
Com_2710_neg	3,4,5-trihydroxycyclohex-1-ene-1-carboxylic acid	C7 H10 O5			0.182857	-2.45122	1.45754	down	1.67192e+06	3.50952e+06	4.70319e+06	3.61264e+06	3.07976e+06	2.05634e+06	1.61931e+07	2.02034e+07	1.35221e+07	1.89974e+07	1.77777e+07	1.52079e+07
Com_6873_pos	2-(tert-butyl)-6,7-dimethoxy-4H-3,1-benzoxazin-4-one	C14 H17 N O4			0.165397	-2.59599	1.32163	down	415831	633099	642832	625994	657875	554938	5.21286e+06	3.55572e+06	2.8342e+06	5.35179e+06	2.24117e+06	2.15026e+06
Com_1406_pos	1,7-bis(3,4-dihydroxyphenyl)heptan-3-one	C19 H22 O5			19.4194	4.27943	1.2436	up	9.26718e+07	1.78085e+07	1.3408e+07	3.55087e+07	1.78002e+07	3.16128e+07	1.15011e+06	1.15825e+06	3.27956e+06	1.582e+06	2.06531e+06	1.51744e+06
Com_1370_neg	Sepiapterin	C9 H11 N5 O3	Organoheterocyclic compounds	Pteridines and derivatives	0.0399802	-4.64457	1.40613	down	1.05165e+06	1.56696e+06	1.86321e+06	1.20793e+06	1.48672e+06	1.18761e+06	2.36087e+07	3.87538e+07	6.04781e+07	2.13592e+07	5.40493e+07	1.09568e+07
Com_1678_pos	10-methoxy-4H-benzo[4,5]cyclohepta[b]thiophen-4-one	C14 H10 O2 S			0.0545345	-4.19669	1.57871	down	1.92733e+06	1.16588e+06	465629	3.19868e+06	3.25825e+06	1.35701e+06	2.8053e+07	1.35042e+07	1.44636e+07	3.11359e+07	7.7621e+07	4.37649e+07
Com_3271_pos	Riboflavin	C17 H20 N4 O6	Organoheterocyclic compounds	Pteridines and derivatives	0.021594	-5.53323	1.53921	down	505951	468491	785076	266259	592039	350203	8.37319e+06	5.16905e+06	3.54744e+07	3.65114e+07	3.62945e+07	1.56241e+07
Com_9011_neg	Jionoside A1	C36 H48 O20	Organic oxygen compounds	Organooxygen compounds	2.98876	1.57955	1.17952	up	2.01945e+06	2.46356e+06	2.34194e+06	2.78453e+06	2.6004e+06	1.32269e+06	857310	708102	717463	775246	580777	888919
Com_3615_neg	Protobioside	C45 H74 O18	Mixed metal/non-metal compounds	Transition metal salts	0.0481224	-4.37715	1.47045	down	391271	443801	421273	462595	319554	391111	1.68785e+07	1.28004e+07	5.2913e+06	6.24929e+06	4.2801e+06	4.98846e+06
Com_2084_pos	L-Methionine Methyl Ester	C6 H13 N O2 S			33.6955	5.07449	1.55553	up	8.70076e+06	1.87292e+07	4.97375e+07	1.46566e+07	5.00681e+07	4.04361e+07	817873	565668	1.04738e+06	1.15271e+06	794974	1.03244e+06
Com_2488_pos	18-β-Glycyrrhetinic acid	C30 H46 O4	Lipids and lipid-like molecules	Prenol lipids	0.0488146	-4.35654	1.47906	down	2.24698e+06	554983	381365	1.62424e+06	350139	1.16276e+06	1.78903e+07	2.45773e+07	5.44066e+07	7.86195e+06	1.50457e+07	9.6973e+06
Com_4193_pos	Tracheloside	C27 H34 O12	Lignans, neolignans and related compounds	Lignan glycosides	0.210797	-2.24607	1.33229	down	5.30593e+06	2.63542e+06	2.43939e+06	1.80109e+06	2.70808e+06	2.08322e+06	8.36253e+06	2.36322e+07	1.60391e+07	1.3007e+07	9.33753e+06	1.01405e+07
Com_1886_pos	L-Glutathione (reduced)	C10 H17 N3 O6 S	Organic acids and derivatives	Carboxylic acids and derivatives	0.302156	-1.72663	1.07761	down	4.21247e+06	4.81155e+06	4.43547e+06	4.02045e+06	3.90674e+06	3.91822e+06	1.18368e+07	1.0346e+07	1.14413e+07	1.6944e+07	1.32417e+07	1.9938e+07
Com_1826_neg	Bavachalcone	C20 H20 O4			0.209696	-2.25363	1.50693	down	6.35761e+06	3.35521e+06	3.82479e+06	8.89123e+06	2.92106e+06	4.60069e+06	2.39571e+07	1.85035e+07	2.13641e+07	2.16187e+07	3.71555e+07	2.02299e+07
Com_1827_neg	N-Caffeoylagmatine	C14 H20 N4 O3	Benzenoids	Phenols	0.209696	-2.25363	1.50693	down	6.35761e+06	3.35521e+06	3.82479e+06	8.89123e+06	2.92106e+06	4.60069e+06	2.39571e+07	1.85035e+07	2.13641e+07	2.16187e+07	3.71555e+07	2.02299e+07
Com_6721_pos	Resibufogenin	C24 H32 O4	Lipids and lipid-like molecules	Steroids and steroid derivatives	0.125923	-2.98939	1.57878	down	951086	1.0508e+06	857460	1.08342e+06	974083	1.00253e+06	1.06469e+07	1.24982e+07	6.13417e+06	6.97074e+06	4.17539e+06	6.58272e+06
Com_718_pos	Thymol	C10 H14 O	Lipids and lipid-like molecules	Prenol lipids	0.354438	-1.4964	1.57348	down	6.36855e+07	4.39716e+07	5.13633e+07	5.90146e+07	4.28139e+07	4.21568e+07	1.02951e+08	9.6142e+07	1.62273e+08	1.44382e+08	1.57884e+08	1.9126e+08
Com_3953_neg	MGDG O-15:1_2:0	C26 H48 O9			0.229281	-2.12481	1.43184	down	2.2352e+06	2.82128e+06	1.9321e+06	2.72595e+06	1.47567e+06	1.73634e+06	8.58031e+06	6.50815e+06	1.44713e+07	5.15021e+06	9.28789e+06	1.23808e+07
Com_2075_pos	L-Tryptophan	C11 H12 N2 O2	Organoheterocyclic compounds	Indoles and derivatives	9.80727	3.29385	1.56469	up	1.69478e+07	3.20869e+07	5.00217e+07	2.9573e+07	3.39038e+07	3.37755e+07	1.63591e+06	1.7703e+06	9.41331e+06	2.40763e+06	2.39625e+06	2.39326e+06
Com_932_neg	Hypoxanthine-9-beta-D-Arabinofuranoside	C10 H12 N4 O5			2.35203	1.23391	1.5309	up	1.06853e+08	8.7538e+07	7.2707e+07	1.02563e+08	6.5511e+07	6.79926e+07	4.42168e+07	2.6302e+07	3.62697e+07	3.05099e+07	4.54365e+07	3.1193e+07
Com_6569_neg	Cistanoside F	C21 H28 O13	Lipids and lipid-like molecules	Fatty Acyls	0.0915426	-3.44941	1.15942	down	67221.8	70517.5	80064.3	91599.4	61885.7	78603.6	1.05267e+06	411993	384869	875977	1.06031e+06	1.12875e+06
Com_4664_pos	Isoeugenol	C10 H12 O2	Benzenoids	Phenols	0.363983	-1.45806	1.53087	down	5.50479e+06	5.38808e+06	6.44891e+06	6.32782e+06	5.07046e+06	7.12417e+06	1.14653e+07	1.30581e+07	1.92007e+07	1.58782e+07	2.31992e+07	1.57313e+07
Com_8986_pos	N1-cyclooctyl-4-hydroxy-1-piperidinecarbothioamide	C14 H26 N2 O S			15.0328	3.91005	1.52129	up	2.27462e+06	3.31599e+06	1.47932e+06	4.79391e+06	2.151e+06	7.21262e+06	185057	183899	268908	262192	278410	233607
Com_7189_pos	Bisdemethoxycurcumin	C19 H16 O4	Phenylpropanoids and polyketides	Diarylheptanoids	0.108995	-3.19767	1.31028	down	1.28148e+06	794232	1.06968e+06	860875	936487	896587	6.55659e+06	4.34588e+06	1.33208e+07	5.12328e+06	1.25181e+07	1.17099e+07
Com_21585_pos	3-Methyladipic acid	C7 H12 O4	Lipids and lipid-like molecules	Fatty Acyls	0.425127	-1.23403	1.3253	down	90303.7	73996.6	68664.7	76723.4	91847.3	78615.2	205721	197386	171035	127442	182218	245626
Com_6923_neg	Trigoneoside Xb	C45 H76 O19	Lipids and lipid-like molecules	Steroids and steroid derivatives	0.0594279	-4.07272	1.52588	down	159098	186462	172152	191875	125321	160564	3.82988e+06	2.41155e+06	1.21122e+06	5.07365e+06	2.9535e+06	1.2711e+06
Com_4215_neg	Hydroxycitric acid	C6 H8 O8	Organic acids and derivatives	Carboxylic acids and derivatives	0.138431	-2.85276	1.29528	down	695145	752694	723763	779391	648472	854977	7.49077e+06	6.46124e+06	5.58589e+06	6.03386e+06	4.16876e+06	2.43754e+06
Com_416_pos	13,14-dihydro-15-keto-tetranor Prostaglandin D2	C16 H26 O5	Organic oxygen compounds	Organooxygen compounds	0.245033	-2.02895	1.09712	down	3.26597e+07	4.23235e+07	5.5422e+07	6.54714e+07	4.7029e+07	2.99754e+07	1.30173e+08	1.14258e+08	1.78208e+08	2.06688e+08	3.30703e+08	1.53618e+08
Com_2926_neg	Jionoside B1	C37 H50 O20	Organic oxygen compounds	Organooxygen compounds	0.0759003	-3.71975	1.38201	down	3.44878e+06	727885	859823	1.24694e+06	726260	775757	1.57396e+07	1.53791e+07	2.26801e+07	1.40991e+07	1.61047e+07	1.85721e+07
Com_5932_pos	Schisandrin C	C22 H24 O6	Phenylpropanoids and polyketides	Tannins	7.79955	2.96339	1.38673	up	9.02656e+06	1.05022e+07	8.53801e+06	3.83881e+06	7.81719e+06	1.36822e+07	990775	1.11502e+06	1.27383e+06	1.20047e+06	1.01948e+06	1.24761e+06
Com_1734_pos	Adenosine 5'-monophosphate	C10 H14 N5 O7 P	Nucleosides, nucleotides, and analogues	Purine nucleotides	0.190997	-2.38838	1.48286	down	1.99743e+07	5.98863e+06	7.57592e+06	6.2411e+06	5.32373e+06	7.95964e+06	6.02393e+07	6.17534e+07	2.90453e+07	5.19377e+07	3.7516e+07	3.73316e+07
Com_14369_pos	3-Hydroxynaphthalene-2,7-Disulphonic acid	C10 H8 O7 S2	Benzenoids	Naphthalenes	4.34682	2.11996	1.48074	up	1.21553e+06	898676	1.22381e+06	1.56178e+06	2.77081e+06	1.99373e+06	400835	235608	274015	398596	392973	521288
Com_12379_pos	Picrotoxinin	C15 H16 O6	Organoheterocyclic compounds	Furopyrans	0.146693	-2.76913	1.55387	down	383705	366189	474243	402446	462759	256177	1.82881e+06	2.05826e+06	4.78826e+06	2.58791e+06	1.25404e+06	3.47203e+06
Com_987_neg	(2E)-4-Hydroxy-3,7-dimethyl-2,6-octadien-1-yl beta-D-glucopyranoside	C16 H28 O7			0.190811	-2.38978	1.44254	down	1.72737e+07	9.63342e+06	5.92649e+06	1.13859e+07	6.51533e+06	1.66147e+07	6.28928e+07	6.47785e+07	6.37582e+07	4.80578e+07	7.32169e+07	4.02598e+07
Com_2704_pos	3'-Adenosine monophosphate (3'-AMP)	C10 H14 N5 O7 P	Nucleosides, nucleotides, and analogues	Ribonucleoside 3'-phosphates	0.146967	-2.76643	1.50125	down	1.07604e+07	2.38265e+06	3.15515e+06	3.03111e+06	2.7823e+06	3.30323e+06	3.73043e+07	3.76488e+07	1.86404e+07	3.17342e+07	2.37121e+07	2.38892e+07
Com_9645_pos	N-Acetylneuraminic acid	C11 H19 N O9	Organic oxygen compounds	Organooxygen compounds	2.65076	1.40641	1.30739	up	5.96653e+06	6.1002e+06	5.34111e+06	3.83989e+06	6.7951e+06	3.59058e+06	1.87582e+06	1.70292e+06	1.66763e+06	2.17772e+06	2.47528e+06	2.03435e+06
Com_3690_pos	Curcumin	C21 H20 O6	Phenylpropanoids and polyketides	Diarylheptanoids	0.157474	-2.66681	1.17537	down	1.71015e+06	1.84458e+06	3.87389e+06	4.28221e+06	2.00037e+06	1.56486e+06	9.66299e+06	9.87186e+06	2.31965e+07	1.05295e+07	3.11345e+07	1.26114e+07
Com_3123_pos	Geraniol	C10 H18 O	Lipids and lipid-like molecules	Prenol lipids	0.118252	-3.08007	1.5447	down	2.79704e+06	2.72163e+06	2.82562e+06	3.2785e+06	2.9515e+06	2.86809e+06	1.22456e+07	1.6752e+07	4.06015e+07	2.3517e+07	2.44409e+07	2.99452e+07
Com_1786_pos	D-3-Phosphoglyceric acid	C3 H7 O7 P	Organic oxygen compounds	Organooxygen compounds	0.173643	-2.5258	1.33572	down	5.91256e+06	8.33113e+06	8.74039e+06	1.38046e+07	7.12224e+06	8.04408e+06	2.89368e+07	2.63814e+07	3.61782e+07	7.51581e+07	7.39146e+07	5.86363e+07
Com_658_pos	trans-Cinnamaldehyde	C9 H8 O	Phenylpropanoids and polyketides	Cinnamaldehydes	0.163924	-2.6089	1.29308	down	3.75184e+07	1.5285e+07	1.84931e+07	2.91052e+07	1.83146e+07	1.84617e+07	1.27513e+08	1.50668e+08	7.14879e+07	2.16646e+08	6.86276e+07	2.01897e+08
Com_3180_neg	Integrifoside A	C21 H36 O8	Lipids and lipid-like molecules	Prenol lipids	3.49565	1.80556	1.0805	up	7.7877e+06	1.2537e+07	2.22659e+07	1.42814e+07	1.28945e+07	1.67766e+07	3.66552e+06	3.96757e+06	6.79177e+06	3.16497e+06	3.92885e+06	3.23865e+06
Com_13208_pos	alpha-Zearalanol	C18 H26 O5	Phenylpropanoids and polyketides	Macrolides and analogues	0.326125	-1.61651	1.45591	down	552973	765957	824768	1.24632e+06	801677	552215	1.90181e+06	1.84861e+06	2.77401e+06	2.09945e+06	3.86812e+06	2.0543e+06
Com_2890_pos	Polyphyllin V	C39 H62 O12	Lipids and lipid-like molecules	Steroids and steroid derivatives	0.0863793	-3.53317	1.55531	down	1.30201e+06	1.74774e+06	1.41454e+06	1.38971e+06	1.22032e+06	1.38724e+06	3.40742e+07	2.11555e+07	8.84903e+06	1.19174e+07	1.19939e+07	9.96816e+06
Com_627_neg	2,3-dinor Prostaglandin E1	C18 H30 O5	Lipids and lipid-like molecules	Fatty Acyls	0.0255944	-5.28803	1.16086	down	545911	769518	696184	665696	447213	524770	2.49846e+07	7.06169e+07	1.53623e+07	9.81141e+06	1.26516e+07	9.155e+06
Com_3252_pos	1-Monopalmitin	C19 H38 O4	Lipids and lipid-like molecules	Glycerolipids	0.165179	-2.5979	1.59888	down	4.04298e+06	3.34759e+06	3.13537e+06	3.76595e+06	2.94998e+06	3.69462e+06	2.65743e+07	3.27125e+07	1.00612e+07	1.62886e+07	1.92999e+07	2.18137e+07
Com_1092_neg	Thioctic acid	C8 H14 O2 S2	Organic acids and derivatives	Carbothioic S-acids	0.434282	-1.2033	1.47448	down	2.74873e+07	2.33636e+07	2.00486e+07	2.68157e+07	1.74339e+07	2.61248e+07	5.74283e+07	3.8002e+07	4.107e+07	5.90459e+07	6.98166e+07	5.99417e+07
Com_3134_pos	N-[1-(4-methoxy-2-oxo-2H-pyran-6-yl)-2-methylbutyl]acetamide	C13 H19 N O4			0.119205	-3.06848	1.30183	down	876438	2.13494e+06	1.59687e+06	1.27284e+06	761391	1.58022e+06	1.57718e+07	1.43612e+07	4.73645e+06	2.07462e+07	6.17188e+06	7.19169e+06
Com_3790_pos	Phe-Pro	C14 H18 N2 O3	Organic acids and derivatives	Carboxylic acids and derivatives	0.135894	-2.87945	1.31998	down	688496	911317	1.05903e+06	987784	1.07454e+06	974194	5.24609e+06	3.09064e+06	5.21248e+06	7.11485e+06	1.0715e+07	1.05314e+07
Com_4572_neg	Acetylharpagide	C17 H26 O11	Lipids and lipid-like molecules	Prenol lipids	8.88945	3.15209	1.41039	up	1.26838e+07	1.04404e+07	1.25869e+07	1.0583e+07	3.23076e+06	1.13832e+07	1.10397e+06	906668	1.02995e+06	1.06594e+06	1.53708e+06	1.20812e+06
Com_492_pos	Methyl jasmonate	C13 H20 O3	Lipids and lipid-like molecules	Fatty Acyls	0.311852	-1.68107	1.00931	down	6.43922e+07	4.74282e+07	5.23393e+07	1.00932e+08	5.90304e+07	4.44088e+07	1.68125e+08	1.38896e+08	2.92227e+08	1.32904e+08	2.62109e+08	1.87491e+08
Com_1062_pos	5'-Deoxy-5'-(Methylthio)Adenosine	C11 H15 N5 O3 S	Nucleosides, nucleotides, and analogues	5'-deoxyribonucleosides	0.0208853	-5.58137	1.48941	down	1.4567e+06	1.56805e+06	1.45141e+06	1.84839e+06	1.61128e+06	1.2395e+06	2.16858e+07	1.05137e+08	1.35087e+08	6.69584e+07	8.86701e+07	2.17816e+07
Com_8165_neg	Hydroxysafflor yellow A	C27 H32 O16			8.34083	3.06019	1.41095	up	2.56893e+06	1.46947e+06	3.85535e+06	1.50959e+06	2.99746e+06	4.12152e+06	371958	322291	306526	343394	308687	328041
Com_6358_pos	7-(2-hydroxypropan-2-yl)-1,4a-dimethyl-decahydronaphthalen-1-ol	C15 H28 O2			0.0995926	-3.32782	1.60278	down	1.4899e+06	888758	795320	1.19405e+06	927191	878318	1.07212e+07	7.75343e+06	1.53133e+07	9.78246e+06	1.52339e+07	3.18363e+06
Com_3498_neg	Υ-Aminobutyric acid (GABA)	C4 H9 N O2	Organic acids and derivatives	Carboxylic acids and derivatives	4.795	2.26153	1.61437	up	1.36444e+07	2.02757e+07	1.78773e+07	1.91083e+07	1.6309e+07	2.08877e+07	3.60033e+06	1.74619e+06	2.88924e+06	4.24768e+06	6.08397e+06	3.9774e+06
Com_14538_pos	(+)-Tetrandrine	C38 H42 N2 O6	Lignans, neolignans and related compounds	Not available	0.0985628	-3.34281	1.55336	down	185493	158336	143819	175949	142391	143563	1.11376e+06	898757	849908	2.04978e+06	1.62144e+06	3.10033e+06
Com_18252_pos	Ipriflavone	C18 H16 O3	Phenylpropanoids and polyketides	Isoflavonoids	0.244302	-2.03326	1.43027	down	227509	175168	161830	200987	186453	143142	564429	659893	575707	756356	1.41379e+06	512340
Com_13233_pos	Gastrodin	C13 H18 O7	Organic oxygen compounds	Organooxygen compounds	0.199253	-2.32733	1.58664	down	401499	563421	457594	495809	512702	288919	1.25328e+06	2.14241e+06	2.44665e+06	1.24475e+06	3.8535e+06	2.71016e+06
Com_1678_neg	Monotropein	C16 H22 O11	Lipids and lipid-like molecules	Prenol lipids	31.3214	4.96908	1.43006	up	9.43466e+06	4.287e+07	5.37636e+07	4.07908e+07	1.08247e+07	3.65641e+07	949313	1.12919e+06	1.36681e+06	911126	864255	981059
Com_186_neg	Cetirizine N-oxide	C21 H25 Cl N2 O4	Benzenoids	Benzene and substituted derivatives	0.151741	-2.72031	1.28349	down	4.33827e+07	2.23149e+07	5.60939e+07	1.53215e+07	3.05863e+07	7.29587e+07	2.82841e+08	1.77953e+08	1.41731e+08	2.69576e+08	3.79645e+08	3.34229e+08
Com_6805_pos	gamma-Glutamylglutamic acid	C10 H16 N2 O7	Organic acids and derivatives	Carboxylic acids and derivatives	0.1186	-3.07582	1.56409	down	1.0317e+06	1.00706e+06	1.71674e+06	2.3538e+06	953260	374339	8.47941e+06	8.38179e+06	6.91605e+06	1.45177e+07	1.34635e+07	1.09471e+07
Com_1843_neg	Corticosterone	C21 H30 O4	Lipids and lipid-like molecules	Steroids and steroid derivatives	0.203237	-2.29876	1.28922	down	4.70473e+06	5.27988e+06	4.3345e+06	5.20471e+06	1.84535e+06	6.30919e+06	1.20832e+07	4.40189e+07	2.08781e+07	2.30149e+07	2.01093e+07	1.60833e+07
Com_3427_neg	Monobutyl phthalate	C12 H14 O4	Benzenoids	Benzene and substituted derivatives	0.129833	-2.94527	1.49982	down	912416	651810	551765	801415	1.40046e+06	755686	4.67695e+06	2.90259e+06	4.49583e+06	4.76874e+06	1.55799e+07	6.65356e+06
Com_4953_pos	Isoliquiritin	C21 H22 O9	Phenylpropanoids and polyketides	Flavonoids	0.133158	-2.90879	1.5871	down	2.41093e+06	3.08944e+06	1.2984e+06	1.63846e+06	1.64791e+06	5.23902e+06	1.7199e+07	1.56262e+07	1.97455e+07	2.18557e+07	1.99722e+07	2.06837e+07
Com_71_pos	Luteolin	C15 H10 O6	Phenylpropanoids and polyketides	Flavonoids	0.0206658	-5.59661	1.32613	down	3.94683e+07	1.06901e+07	6.97976e+06	5.27749e+06	3.14169e+06	1.55773e+06	4.25833e+08	3.04244e+08	6.22101e+08	7.23521e+08	4.69349e+08	7.02582e+08
Com_1251_neg	Yuheinoside	C16 H24 O9	Lipids and lipid-like molecules	Prenol lipids	9.12426	3.18971	1.07111	up	7.69957e+07	4.16549e+07	6.1836e+07	3.06786e+07	1.38149e+07	6.87623e+07	5.63059e+06	2.73897e+06	8.04009e+06	3.27161e+06	6.03482e+06	6.47749e+06
Com_1832_pos	Cinchophen	C16 H11 N O2			0.0397673	-4.65227	1.6139	down	1.52612e+06	1.29413e+06	1.11411e+06	1.36851e+06	1.45457e+06	1.37484e+06	1.40046e+07	1.58062e+07	1.89336e+07	7.6026e+07	5.50394e+07	2.4687e+07
Com_3785_pos	Pyridoxal 5'-phosphate	C8 H10 N O6 P	Organoheterocyclic compounds	Pyridines and derivatives	0.233928	-2.09586	1.54743	down	5.63343e+06	3.51001e+06	3.24714e+06	5.43938e+06	4.73153e+06	4.94365e+06	1.55268e+07	1.4952e+07	9.61822e+06	2.19227e+07	3.01847e+07	2.5375e+07
Com_57_pos	2-Hydroxyphenylalanine	C9 H11 N O3	Organic acids and derivatives	Carboxylic acids and derivatives	9.86358	3.30211	1.5694	up	3.98039e+08	5.65008e+08	1.15103e+09	6.07995e+08	2.08851e+09	1.0511e+09	6.57678e+07	8.50518e+07	9.44034e+07	1.13821e+08	1.36772e+08	9.84582e+07
Com_179_pos	DL-Carnitine	C7 H15 N O3	Organic nitrogen compounds	Organonitrogen compounds	0.204016	-2.29324	1.09399	down	2.80885e+07	4.88863e+07	7.75189e+07	2.8901e+07	6.37965e+07	4.53994e+07	8.69621e+07	2.51111e+08	2.61716e+08	2.37434e+08	3.1637e+08	2.8056e+08
Com_5716_neg	8-O-acetyl shanzhiside methyl ester	C19 H28 O12			5.65621	2.49984	1.50562	up	6.30037e+06	6.58355e+06	8.30352e+06	4.66558e+06	4.17685e+06	5.15224e+06	1.04371e+06	667201	1.65126e+06	530905	1.74809e+06	578921
Com_4943_pos	Thromboxane B2-biotin	C35 H60 N4 O7 S	Lipids and lipid-like molecules	Fatty Acyls	0.0582928	-4.10054	1.39848	down	535939	465850	410676	536231	458350	423453	8.74297e+06	2.48022e+06	7.99893e+06	9.95468e+06	1.49213e+07	4.4585e+06
Com_1229_pos	5α-Dihydrotestosterone	C19 H30 O2	Lipids and lipid-like molecules	Steroids and steroid derivatives	0.222532	-2.16792	1.21305	down	5.72948e+06	6.68035e+06	5.95101e+06	6.14904e+06	4.7674e+06	5.84127e+06	2.0067e+07	1.74021e+07	3.98431e+07	2.4221e+07	3.84738e+07	1.78066e+07
Com_4317_pos	6-methyl-4-(morpholinomethyl)-2H-chromen-2-one	C15 H17 N O3			22.1207	4.46732	1.54424	up	1.86385e+07	7.3434e+06	6.09965e+06	3.28388e+06	1.28777e+07	2.07514e+07	421968	483824	671781	479581	521393	540458
Com_3511_pos	2-[(3S)-1-Benzyl-3-pyrrolidinyl]-1,3-benzothiazole	C18 H18 N2 S	Organoheterocyclic compounds	Benzothiazoles	0.114972	-3.12065	1.00505	down	702368	352099	411472	641721	397336	516351	2.53189e+06	8.79073e+06	2.72919e+06	3.15977e+06	7.00238e+06	2.06507e+06
Com_23_neg	3-Furoic acid	C5 H4 O3	Organoheterocyclic compounds	Furans	2.91913	1.54554	1.22261	up	3.54546e+09	2.27803e+09	1.57453e+09	2.16552e+09	3.70296e+09	2.80803e+09	8.2771e+08	7.6445e+08	8.18103e+08	8.4149e+08	1.39327e+09	8.61599e+08
Com_572_pos	Acetyl-L-carnitine	C9 H17 N O4	Lipids and lipid-like molecules	Fatty Acyls	0.11883	-3.07302	1.58305	down	1.13909e+07	1.24413e+07	1.74459e+07	1.12162e+07	1.96965e+07	2.02559e+07	5.24148e+07	7.98865e+07	7.39207e+07	1.54938e+08	1.80318e+08	2.36493e+08
Com_3823_pos	Linderane	C15 H16 O4	Organoheterocyclic compounds	Dioxanes	45.1597	5.49696	1.50228	up	2.92165e+07	5.90364e+06	2.47011e+06	1.41351e+07	4.99573e+06	6.86364e+06	187016	204616	313154	225577	231251	246384
Com_2344_neg	Pectolinarin	C29 H34 O15	Phenylpropanoids and polyketides	Flavonoids	0.139396	-2.84274	1.36844	down	946383	4.54568e+06	4.32093e+06	3.29439e+06	3.56277e+06	2.39741e+06	1.69438e+07	2.89984e+07	2.1088e+07	3.00596e+07	1.7986e+07	2.17115e+07
Com_24_neg	Methylenesuccinic acid	C5 H6 O4	Lipids and lipid-like molecules	Fatty Acyls	2.89821	1.53516	1.33401	up	3.54546e+09	2.27803e+09	1.57453e+09	2.16552e+09	3.70296e+09	2.80803e+09	8.67457e+08	7.6445e+08	8.18103e+08	8.4149e+08	1.39327e+09	8.61599e+08
Com_11185_pos	Casticin	C19 H18 O8	Phenylpropanoids and polyketides	Flavonoids	0.172308	-2.53694	1.27008	down	341818	846198	1.26825e+06	879813	420046	1.06303e+06	3.41013e+06	4.0322e+06	6.02919e+06	5.67087e+06	4.57623e+06	4.24971e+06
Com_10686_pos	N2,N2-Dimethylguanosine	C12 H17 N5 O5	Nucleosides, nucleotides, and analogues	Purine nucleosides	0.0943493	-3.40584	1.28175	down	680103	103347	86822	215180	87643.6	115406	2.3447e+06	1.65098e+06	3.79743e+06	2.14565e+06	2.63461e+06	1.08334e+06
Com_331_neg	(+)-Dihydrojasmonic acid	C12 H20 O3	Lipids and lipid-like molecules	Fatty Acyls	0.146013	-2.77583	1.49528	down	2.22669e+07	1.80497e+07	1.34421e+07	2.27477e+07	1.57783e+07	2.58669e+07	1.40615e+08	1.00019e+08	5.37886e+07	9.54176e+07	2.71351e+08	1.47994e+08
Com_206_neg	Salicylic acid O-glucoside	C13 H16 O8			0.0684917	-3.86793	1.58154	down	7.2087e+07	1.05559e+07	1.05988e+07	2.58855e+07	6.43885e+06	1.21458e+07	3.81919e+08	3.14418e+08	3.71756e+08	1.62583e+08	4.25598e+08	3.54361e+08
Com_60_neg	p-Coumaric Acid	C9 H8 O3	Phenylpropanoids and polyketides	Cinnamic acids and derivatives	0.0298961	-5.0639	1.61861	down	4.986e+07	4.47065e+07	3.71519e+07	8.60715e+07	5.69039e+06	3.04014e+07	1.17855e+09	1.6165e+09	1.66116e+09	1.41512e+09	1.15969e+09	1.46112e+09
Com_1877_neg	Isochlorogenic acid C	C25 H24 O12	Organic oxygen compounds	Organooxygen compounds	4.77028	2.25407	1.22977	up	2.60014e+07	2.4322e+07	1.981e+07	1.29354e+07	9.48028e+06	9.86669e+06	4.25926e+06	3.71315e+06	3.51405e+06	4.44116e+06	2.79613e+06	2.74584e+06
Com_2367_neg	Enoxolone	C30 H46 O4	Lipids and lipid-like molecules	Prenol lipids	0.0850282	-3.55591	1.42965	down	1.32275e+06	830057	1.10863e+06	3.36721e+06	554455	747090	2.1371e+07	1.85713e+07	3.01248e+07	4.00839e+06	1.26756e+07	6.51438e+06
Com_6543_pos	Pyridoxine	C8 H11 N O3	Organoheterocyclic compounds	Pyridines and derivatives	5.53828	2.46944	1.48986	up	1.03228e+07	1.23815e+07	8.35229e+06	9.58603e+06	1.16017e+07	9.0604e+06	1.96383e+06	1.47965e+06	826543	3.34483e+06	1.16832e+06	2.28608e+06
Com_2277_neg	UDP-N-acetylglucosamine	C17 H27 N3 O17 P2	Nucleosides, nucleotides, and analogues	Pyrimidine nucleotides	0.216439	-2.20797	1.29591	down	2.40687e+06	2.35513e+06	928220	1.35894e+06	3.85564e+06	1.36215e+06	6.52874e+06	6.46841e+06	1.11613e+07	1.4012e+07	1.08258e+07	7.6799e+06
Com_6585_pos	Celastrol	C29 H38 O4	Lipids and lipid-like molecules	Prenol lipids	0.113895	-3.13423	1.53177	down	1.35679e+06	648382	599666	724870	577591	566439	1.15267e+07	1.22878e+07	3.73858e+06	3.80162e+06	2.54067e+06	5.38411e+06
Com_9848_pos	2-{[(4,5-dimethoxy-2-nitrophenethyl)imino]methyl}phenol	C17 H18 N2 O5			0.260389	-1.94126	1.1448	down	1.23272e+06	1.73258e+06	720710	2.16728e+06	745701	947044	3.85048e+06	4.49881e+06	7.85304e+06	3.97613e+06	3.27589e+06	5.5255e+06
Com_735_pos	4-Hydroxybenzaldehyde	C7 H6 O2	Organic oxygen compounds	Organooxygen compounds	0.285296	-1.80947	1.44836	down	3.16997e+07	2.89733e+07	3.39699e+07	5.52613e+07	4.12022e+07	3.63974e+07	9.06785e+07	6.99088e+07	1.96596e+08	1.29523e+08	1.7569e+08	1.35034e+08
Com_72_neg	trans-Aconitic acid	C6 H6 O6	Organic acids and derivatives	Carboxylic acids and derivatives	4.40624	2.13955	1.44453	up	1.35737e+09	6.41956e+08	4.70982e+08	5.8713e+08	1.3059e+09	1.11379e+09	1.83849e+08	1.75151e+08	1.69001e+08	1.82217e+08	3.29224e+08	2.03597e+08
Com_3503_neg	Uridine diphosphate glucose	C15 H24 N2 O17 P2			0.0640414	-3.96485	1.42279	down	621283	677706	670177	713611	478494	701605	1.77656e+07	9.68373e+06	1.39493e+07	6.95223e+06	2.4892e+06	9.47832e+06
Com_3754_pos	Astilbin	C21 H22 O11	Phenylpropanoids and polyketides	Flavonoids	0.217012	-2.20415	1.53246	down	2.41809e+06	5.507e+06	2.30012e+06	4.39244e+06	8.08183e+06	2.56418e+06	1.70501e+07	1.89396e+07	1.26263e+07	2.09767e+07	3.04896e+07	1.63334e+07
Com_1606_neg	O-p-Coumaroyl quinacyl quinic acid O-hexoside	C29 H38 O18			38.4613	5.26534	1.25546	up	3.0781e+06	1.88286e+07	5.65428e+07	1.78514e+07	3.20748e+06	9.50105e+06	441219	440822	1.3547e+06	139414	263232	194875
Com_7707_pos	Muramic acid	C9 H17 N O7	Organic oxygen compounds	Organooxygen compounds	0.109579	-3.18996	1.55453	down	752457	581988	604837	720078	815900	744693	3.77231e+06	6.0145e+06	1.20224e+07	5.11545e+06	9.02935e+06	2.55661e+06
Com_3937_pos	Quinic acid O-di-glucuronic acid	C19 H28 O18			4.97609	2.31501	1.41418	up	2.32417e+07	1.84979e+07	1.63502e+07	1.71383e+07	2.41683e+07	2.33739e+07	1.68255e+06	4.71788e+06	6.85099e+06	3.99041e+06	4.71191e+06	2.71827e+06
Com_734_pos	Triacanthine	C10 H13 N5	Organoheterocyclic compounds	Imidazopyrimidines	0.141679	-2.81931	1.55678	down	1.06933e+07	1.30945e+07	1.77419e+07	1.09812e+07	1.93101e+07	1.90706e+07	3.93972e+07	7.08552e+07	6.9031e+07	1.26362e+08	1.47478e+08	1.88411e+08
Com_978_neg	Eleutheroside B	C17 H24 O9	Organic oxygen compounds	Organooxygen compounds	0.296416	-1.7543	1.10486	down	1.34183e+07	8.31232e+06	4.4294e+06	1.10669e+07	8.08499e+06	9.85228e+06	3.25068e+07	2.8523e+07	3.45448e+07	3.12521e+07	3.54654e+07	2.38118e+07
Com_13769_pos	Sitagliptin	C16 H15 F6 N5 O	Organic acids and derivatives	Carboxylic acids and derivatives	5.29588	2.40487	1.46375	up	856869	2.97286e+06	2.6498e+06	2.7509e+06	1.04232e+06	1.73899e+06	323625	287527	828033	323712	205983	299250
Com_5246_pos	Phe-Phe	C18 H20 N2 O3	Organic acids and derivatives	Carboxylic acids and derivatives	0.147623	-2.76001	1.15116	down	806868	651989	893286	884051	900248	595509	4.92389e+06	8.85505e+06	1.92054e+06	7.10677e+06	3.82549e+06	5.42249e+06
Com_1625_pos	Ferulic acid O-hexoside	C16 H20 O9	Phenylpropanoids and polyketides	Cinnamic acids and derivatives	0.119225	-3.06825	1.47269	down	7.53689e+06	8.13339e+06	5.69537e+06	1.21528e+07	2.65207e+06	2.34536e+06	4.92202e+07	5.165e+07	4.23995e+07	7.53509e+07	5.10028e+07	5.34296e+07
Com_2110_neg	Propylparaben	C10 H12 O3	Benzenoids	Benzene and substituted derivatives	10.7327	3.42394	1.0025	up	3.92024e+07	2.4117e+07	2.95821e+07	1.65805e+07	5.3734e+06	4.04012e+07	2.37976e+06	3.42741e+06	3.98971e+06	1.76127e+06	1.221e+06	1.68664e+06
Com_365_neg	Quercetin-3-O-beta-glucopyranosyl-6'-acetate	C23 H22 O13	Phenylpropanoids and polyketides	Flavonoids	0.0111327	-6.48905	1.62964	down	1.79385e+06	1.73693e+06	1.67799e+06	1.72658e+06	1.51218e+06	1.36123e+06	1.40973e+08	7.17073e+07	2.32434e+08	2.83813e+08	1.39999e+07	1.38151e+08
Com_12018_pos	1,11-Undecanedicarboxylic acid	C13 H24 O4	Lipids and lipid-like molecules	Fatty Acyls	0.412198	-1.27859	1.20084	down	1.33559e+06	863541	592349	968222	887887	659580	2.27443e+06	2.12111e+06	2.49004e+06	1.86719e+06	1.83258e+06	2.28993e+06
Com_2182_pos	Diosbulbin B	C19 H20 O6	Organoheterocyclic compounds	Naphthofurans	0.212324	-2.23566	1.29124	down	1.34393e+07	5.17846e+06	4.77111e+06	8.75562e+06	6.5795e+06	4.50291e+06	1.54778e+07	1.88339e+07	3.90218e+07	3.05143e+07	5.91893e+07	4.05522e+07
Com_8548_pos	Hippuric Acid	C9 H9 N O3	Benzenoids	Benzene and substituted derivatives	2.45699	1.29689	1.33281	up	9.25445e+06	8.20145e+06	4.9552e+06	4.64912e+06	6.91598e+06	5.12206e+06	2.36155e+06	2.08525e+06	2.9808e+06	2.8463e+06	3.0947e+06	2.54448e+06
Com_1806_pos	Praeruptorin B	C24 H26 O7	Phenylpropanoids and polyketides	Coumarins and derivatives	0.120373	-3.05442	1.42977	down	3.74968e+06	6.49485e+06	4.38232e+06	4.01872e+06	5.27785e+06	4.66424e+06	4.03211e+07	3.34058e+07	3.26735e+07	4.50866e+07	1.18788e+07	7.4127e+07
Com_7596_pos	(1E)-5-hydroxy-1,7-diphenylhept-1-en-3-one	C19 H20 O2			0.240377	-2.05663	1.1979	down	1.51491e+06	1.63345e+06	1.42612e+06	1.71157e+06	1.54003e+06	1.01687e+06	4.3474e+06	3.72435e+06	1.2267e+07	5.67184e+06	6.48237e+06	4.29491e+06
Com_19194_pos	N-Benzoyl-(2R,3S)-3-phenylisoserine	C16 H15 N O4			0.434336	-1.20312	1.20282	down	290495	363105	232093	355689	219076	233452	904422	672992	477394	826459	488640	530090
Com_20858_pos	Oridonin	C20 H28 O6			0.301186	-1.73127	1.23342	down	205431	116202	107046	120829	180866	68195	420025	416349	716561	238077	488144	372253
Com_669_pos	Alantolactone	C15 H20 O2	Lipids and lipid-like molecules	Prenol lipids	3.49894	1.80692	1.10557	up	1.97844e+08	6.99944e+07	6.41571e+07	1.34291e+08	9.84989e+07	1.07568e+08	4.01368e+07	2.36886e+07	2.11815e+07	3.34936e+07	4.37497e+07	2.99091e+07
Com_2017_neg	Quercetin 3-O-sophoroside	C27 H30 O17	Phenylpropanoids and polyketides	Flavonoids	0.0742963	-3.75057	1.37761	down	482394	2.29643e+06	4.02684e+06	1.45462e+06	865436	623526	2.43502e+07	8.25595e+06	3.13413e+07	3.72857e+07	4.45174e+06	2.55362e+07
Com_18170_pos	Estrone	C18 H22 O2	Lipids and lipid-like molecules	Steroids and steroid derivatives	0.180715	-2.46821	1.50915	down	183685	159669	149231	184539	139360	161291	358452	681752	951522	1.00177e+06	1.43647e+06	980615
Com_6995_neg	Ethyl gallate	C9 H10 O5	Benzenoids	Benzene and substituted derivatives	5.02734	2.3298	1.21469	up	2.96912e+06	4.56293e+06	5.54578e+06	5.64128e+06	1.59484e+06	4.84449e+06	972669	882627	866340	668263	644564	969859
Com_81_neg	Caffeic acid O-glucoside	C15 H18 O9	Organic oxygen compounds	Organooxygen compounds	0.208041	-2.26506	1.12932	down	7.47278e+07	2.69208e+07	2.27001e+07	3.73748e+07	8.5176e+07	2.50288e+07	1.6158e+08	1.37237e+08	1.71811e+08	1.95272e+08	3.88551e+08	2.52637e+08
Com_4169_pos	tetranor-12(R)-HETE	C16 H26 O3			0.44647	-1.16336	1.32881	down	1.1531e+07	7.17551e+06	5.57179e+06	1.08529e+07	7.41458e+06	7.7545e+06	1.66495e+07	1.44163e+07	2.25377e+07	1.58077e+07	2.67251e+07	1.65256e+07
Com_4676_pos	Azetidine-2-carboxylic acid	C4 H7 N O2	Organic acids and derivatives	Carboxylic acids and derivatives	4.43326	2.14837	1.49685	up	5.5387e+06	9.6235e+06	1.84933e+07	7.50031e+06	1.75015e+07	1.45416e+07	3.55153e+06	3.03101e+06	3.14824e+06	2.9061e+06	1.92114e+06	1.95328e+06
Com_4372_pos	Synephrine	C9 H13 N O2	Benzenoids	Phenols	0.488657	-1.03311	1.30023	down	1.03925e+07	8.40647e+06	9.90501e+06	1.34896e+07	7.87242e+06	7.91971e+06	1.82243e+07	1.44031e+07	2.46894e+07	1.50167e+07	2.50972e+07	2.12329e+07
Com_1581_neg	Phosphoenolpyruvic acid	C3 H5 O6 P	Organic acids and derivatives	Organic phosphoric acids and derivatives	0.178604	-2.48516	1.06384	down	1.65299e+06	6.58885e+06	4.61524e+06	5.38601e+06	4.66831e+06	3.17902e+06	1.80771e+07	8.04289e+06	2.11212e+07	2.54407e+07	4.4945e+07	2.84528e+07
Com_8910_pos	Ginsenoside-Ro	C48 H76 O19	Lipids and lipid-like molecules	Prenol lipids	0.34301	-1.54368	1.05273	down	1.01933e+06	994990	943285	995716	791923	995821	3.76539e+06	3.88087e+06	2.87661e+06	2.34341e+06	1.7647e+06	2.10632e+06
Com_3365_neg	2-Hydroxyisocaproic Acid	C6 H12 O3	Lipids and lipid-like molecules	Fatty Acyls	0.200419	-2.31891	1.53181	down	1.97334e+06	2.00121e+06	2.1241e+06	2.32407e+06	1.78294e+06	2.05621e+06	6.31526e+06	6.48292e+06	6.38246e+06	1.21073e+07	1.17414e+07	1.81518e+07
Com_6764_pos	D-Panthotenate	C9 H17 N O5	Organic oxygen compounds	Organooxygen compounds	0.56109	-0.833697	1.43653	down	6.93223e+06	6.02148e+06	4.81442e+06	7.37782e+06	5.81871e+06	6.49585e+06	8.91029e+06	8.39356e+06	1.22034e+07	1.08312e+07	1.38959e+07	1.25295e+07
Com_2689_pos	Efetaal	C12 H18 O2	Benzenoids	Benzene and substituted derivatives	0.430065	-1.21737	1.26076	down	9.5133e+06	8.22076e+06	7.97632e+06	1.06817e+07	9.59821e+06	7.84399e+06	1.30461e+07	1.72939e+07	2.93191e+07	2.38131e+07	2.02948e+07	2.14101e+07
Com_172_pos	2-Hydroxycinnamic acid	C9 H8 O3	Phenylpropanoids and polyketides	Cinnamic acids and derivatives	6.12533	2.61479	1.5192	up	1.50014e+08	1.91989e+08	3.89904e+08	2.14891e+08	7.04372e+08	3.51001e+08	3.6088e+07	4.57813e+07	5.55868e+07	6.31957e+07	6.76155e+07	5.85999e+07
Com_2318_pos	Ligustilide	C12 H14 O2	Organoheterocyclic compounds	Isobenzofurans	0.480089	-1.05863	1.35956	down	1.40726e+07	2.31383e+07	2.27514e+07	2.80187e+07	2.8609e+07	1.85838e+07	3.70253e+07	4.70718e+07	5.85339e+07	4.41933e+07	4.88989e+07	4.58364e+07
Com_52_pos	Adenine	C5 H5 N5	Organoheterocyclic compounds	Imidazopyrimidines	0.242918	-2.04146	1.09053	down	4.55119e+08	1.1289e+08	1.25966e+08	2.11855e+08	1.33489e+08	1.83584e+08	6.95905e+08	8.33353e+08	6.99012e+08	9.41809e+08	1.16441e+09	6.99731e+08
Com_9988_pos	Diacerein	C19 H12 O8	Benzenoids	Anthracenes	0.210185	-2.25027	1.38672	down	788642	609975	632701	754706	855136	775759	2.53973e+06	1.89523e+06	3.89546e+06	2.5577e+06	7.21333e+06	2.91298e+06
Com_7567_pos	3,14-dihydro-15-keto-tetranor Prostaglandin E2	C16 H26 O5	Organic oxygen compounds	Organooxygen compounds	0.131697	-2.92471	1.35278	down	1.10687e+06	647510	1.16938e+06	2.43046e+06	1.21142e+06	352585	7.65064e+06	1.0269e+07	1.23561e+07	9.48909e+06	1.9071e+06	1.08594e+07
Com_5918_neg	N-Acetyl-L-methionine	C7 H13 N O3 S	Organic acids and derivatives	Carboxylic acids and derivatives	2.18007	1.12438	1.03998	up	2.83421e+06	2.27893e+06	4.04909e+06	2.4331e+06	3.00622e+06	2.57518e+06	2.0629e+06	1.33644e+06	867939	1.36218e+06	1.16975e+06	1.07976e+06
Com_3227_pos	1,2-dihydroxyheptadec-16-yn-4-yl acetate	C19 H34 O4			0.0118798	-6.39534	1.48321	down	322171	239611	219081	266378	215766	203825	2.71716e+07	3.30321e+07	2.14641e+07	2.1492e+07	1.23579e+06	1.90768e+07
Com_7076_neg	Prohydrojasmon	C15 H26 O3	Lipids and lipid-like molecules	Fatty Acyls	0.174375	-2.51973	1.49744	down	355227	441991	402040	383792	261160	311818	1.14238e+06	5.03681e+06	1.58854e+06	1.6053e+06	1.20504e+06	1.78622e+06
Com_574_pos	3-(4-hydroxy-3-methoxyphenyl)propanoic acid	C10 H12 O4			0.320061	-1.64358	1.16537	down	9.19522e+07	4.9796e+07	3.48586e+07	9.29956e+07	3.88195e+07	4.09599e+07	1.15893e+08	1.84362e+08	2.46447e+08	2.04905e+08	1.47698e+08	1.92304e+08
Com_357_pos	Cuminaldehyde	C10 H12 O	Lipids and lipid-like molecules	Prenol lipids	0.305629	-1.71015	1.33573	down	4.91903e+07	1.06655e+08	1.28288e+08	1.38295e+08	1.27462e+08	6.51439e+07	2.92709e+08	2.79081e+08	4.11906e+08	2.92959e+08	3.52745e+08	3.82958e+08
Com_1073_pos	Isoquinoline	C9 H7 N	Organoheterocyclic compounds	Isoquinolines and derivatives	4.43658	2.14945	1.19609	up	4.09971e+07	3.53954e+07	3.88222e+07	1.09032e+08	3.51593e+07	2.47646e+07	8.49142e+06	7.81614e+06	1.32616e+07	9.89088e+06	1.4804e+07	9.78771e+06
Com_4044_pos	Baohuoside II	C26 H28 O10	Phenylpropanoids and polyketides	Flavonoids	0.120327	-3.05497	1.55555	down	1.6257e+06	1.15327e+06	1.27786e+06	1.54549e+06	1.20009e+06	1.13683e+06	5.81521e+06	5.99822e+06	5.95013e+06	2.92552e+07	8.86173e+06	1.01002e+07
Com_3535_pos	L-5-Hydroxytryptophan	C11 H12 N2 O3	Organoheterocyclic compounds	Indoles and derivatives	2.43428	1.28349	1.09138	up	1.48811e+07	6.62214e+06	7.73886e+06	1.30848e+07	1.29058e+07	1.00387e+07	3.51753e+06	3.79362e+06	5.46967e+06	4.97235e+06	5.54875e+06	3.51154e+06
Com_14281_pos	4-Dimethylaminobenzaldehyde	C9 H11 N O	Benzenoids	Benzene and substituted derivatives	0.260611	-1.94003	1.43324	down	463015	529533	473152	468334	479242	377717	1.22392e+06	1.08961e+06	2.00547e+06	3.37323e+06	1.31588e+06	1.70132e+06
Com_1426_neg	Bruceine D	C20 H26 O9	Lipids and lipid-like molecules	Prenol lipids	0.242787	-2.04224	1.46769	down	3.53912e+06	1.23139e+07	1.32277e+07	1.18739e+07	8.22157e+06	5.49926e+06	4.01076e+07	3.65159e+07	3.69038e+07	3.44686e+07	5.11942e+07	2.60087e+07
Com_1005_pos	Irisflorentin	C20 H18 O8	Phenylpropanoids and polyketides	Isoflavonoids	0.0315242	-4.9874	1.53621	down	1.2272e+06	2.3351e+06	1.83995e+06	2.10976e+06	3.2674e+06	3.08386e+06	5.20895e+07	6.62472e+07	6.85967e+06	1.23774e+08	1.35714e+08	5.50818e+07
Com_1078_pos	Quercetin	C15 H10 O7	Phenylpropanoids and polyketides	Flavonoids	0.0199498	-5.64748	1.5856	down	1.19491e+06	1.42618e+06	1.37206e+06	1.64211e+06	1.52182e+06	1.11005e+06	5.34718e+07	2.93068e+07	1.18877e+08	1.31751e+08	6.94631e+06	7.4044e+07
Com_6650_pos	Levodopa	C9 H11 N O4			0.305652	-1.71004	1.29742	down	3.60785e+06	1.4195e+06	1.00502e+06	2.65716e+06	1.75384e+06	1.91419e+06	6.10096e+06	3.47013e+06	6.34381e+06	7.51447e+06	9.84397e+06	7.15685e+06
Com_19802_pos	Taxifolin	C15 H12 O7	Phenylpropanoids and polyketides	Flavonoids	0.254513	-1.97419	1.11472	down	81967	64019.8	60636.6	71362.5	74829.1	69679.1	138808	166550	295400	336944	407524	314785
Com_242_pos	LPC 18:3-SN1	C26 H48 N O7 P			0.241999	-2.04693	1.09367	down	1.83538e+07	4.33517e+07	6.2338e+07	3.57084e+07	1.6788e+07	5.45256e+07	1.45926e+08	1.03335e+08	1.33497e+08	1.98449e+08	2.1544e+08	1.58173e+08
Com_509_neg	2-Oxoglutaric acid	C5 H6 O5	Organic acids and derivatives	Keto acids and derivatives	0.319485	-1.64618	1.43078	down	6.68634e+07	2.31756e+07	2.17744e+07	3.36112e+07	3.99257e+07	5.36872e+07	9.24219e+07	9.99279e+07	1.14902e+08	1.11214e+08	1.68188e+08	1.61543e+08
Com_121_neg	Abscisic acid glucose ester	C21 H30 O9			2.43627	1.28468	1.054	up	7.58364e+08	6.69049e+08	8.98274e+08	8.83681e+08	6.38358e+08	6.26921e+08	3.50305e+08	3.90116e+08	2.85095e+08	2.84074e+08	1.55803e+08	3.71283e+08
Com_2594_pos	Phenylglyoxylic acid	C8 H6 O3	Benzenoids	Benzene and substituted derivatives	4.12917	2.04585	1.13912	up	1.08406e+07	8.51093e+06	1.02841e+07	1.67241e+07	8.28998e+06	1.11334e+07	818364	2.41282e+06	2.90038e+06	3.32034e+06	3.05325e+06	3.42616e+06
Com_8353_pos	5-methoxy-8,8-dimethyl-2-phenyl-4H,8H-pyrano[2,3-h]chromen-4-one	C21 H18 O4			0.248275	-2.00999	1.28382	down	1.04285e+06	869099	749161	1.38033e+06	2.45256e+06	674880	3.9995e+06	3.36214e+06	1.05786e+07	3.02124e+06	4.85716e+06	3.05615e+06
Com_71_neg	cis-Aconitic acid	C6 H6 O6	Organic acids and derivatives	Carboxylic acids and derivatives	4.61038	2.20488	1.39563	up	1.33345e+09	5.77369e+08	4.16599e+08	5.21243e+08	1.34245e+09	1.11379e+09	1.8292e+08	1.75151e+08	1.69001e+08	1.58524e+08	2.87553e+08	1.77493e+08
Com_11274_neg	2,6-Diaminooimelic Acid	C7 H14 N2 O4	Organic acids and derivatives	Hydroxy acids and derivatives	0.392565	-1.349	1.3553	down	202754	271073	388417	282445	197085	229903	631606	592377	384027	818058	1.04303e+06	534505
Com_928_neg	Daphnetin	C9 H6 O4	Phenylpropanoids and polyketides	Coumarins and derivatives	0.244236	-2.03366	1.33433	down	1.43201e+07	1.95964e+07	1.95955e+07	2.04042e+07	1.15466e+07	1.49579e+07	5.8904e+07	2.43513e+07	9.6261e+07	7.19598e+07	7.04275e+07	8.92601e+07
Com_19108_pos	Sphingosine (d18:1)	C18 H37 N O2			0.294459	-1.76386	1.2088	down	148180	126658	182972	358122	226460	166048	819261	387939	753155	1.21821e+06	512464	412910
Com_2823_neg	Tricin 4'-O-(beta-guaiacylglyceryl) ether 5-O-hexoside	C33 H36 O16			0.238868	-2.06571	1.14584	down	1.73036e+06	6.20507e+06	6.24198e+06	2.19839e+06	5.43713e+06	3.84754e+06	1.2458e+07	1.90851e+07	1.70297e+07	2.35298e+07	1.52478e+07	2.00748e+07
Com_43_neg	Corchorifatty acid F	C18 H32 O5	Lipids and lipid-like molecules	Fatty Acyls	0.149266	-2.74404	1.20184	down	9.68889e+07	1.11108e+08	1.69972e+08	2.03456e+08	5.1963e+07	2.19594e+08	1.04375e+09	2.4956e+09	4.50243e+08	7.50508e+08	4.10604e+08	5.63779e+08
Com_74_pos	L-Pyroglutamic acid	C5 H7 N O3	Organic acids and derivatives	Carboxylic acids and derivatives	2.79386	1.48226	1.18621	up	6.64143e+08	6.48643e+08	8.59983e+08	5.54811e+08	1.59718e+09	8.20582e+08	2.34722e+08	2.55674e+08	2.61059e+08	2.34395e+08	3.16613e+08	5.39197e+08
Com_5198_pos	DG O-18:4_16:3	C37 H60 O4			7.30692	2.86926	1.19819	up	1.6397e+07	1.71828e+07	7.16639e+06	3.41248e+06	3.15286e+06	5.99062e+06	3.19063e+06	854933	818905	731361	664822	1.03409e+06
Com_2439_pos	Nicotinate ribonucleoside	C11 H13 N O6	Organic oxygen compounds	Organooxygen compounds	0.178475	-2.48621	1.36232	down	7.498e+06	2.04293e+06	2.82839e+06	4.40522e+06	4.85355e+06	4.25227e+06	1.15754e+07	4.68884e+07	3.84919e+07	1.71016e+07	2.13001e+07	9.65131e+06
Com_1171_pos	6-(3-hydroxybutan-2-yl)-5-(hydroxymethyl)-4-methoxy-2H-pyran-2-one	C11 H16 O5			0.281606	-1.82825	1.11916	down	8.63405e+06	3.15295e+07	1.74803e+07	1.70015e+07	1.00808e+07	2.16692e+07	3.85723e+07	5.96042e+07	7.16026e+07	3.83997e+07	1.14566e+08	5.50707e+07
Com_5948_pos	NAT13-331713_POS	C26 H30 N4 O3			0.104981	-3.25179	1.50915	down	1.02306e+06	485078	440047	691696	458286	508797	2.57645e+06	3.45358e+06	3.20066e+06	1.76735e+07	5.1557e+06	2.29822e+06
Com_4964_neg	3-methyl-4-[2-(2-methylphenyl)hydrazono]-4,5-dihydro-1H-pyrazol-5-one	C11 H12 N4 O			3.96294	1.98657	1.42681	up	5.6536e+06	6.69478e+06	4.87872e+06	1.32516e+07	3.05509e+06	5.79488e+06	1.7364e+06	1.58348e+06	2.0546e+06	1.31544e+06	1.93912e+06	1.29507e+06
Com_1101_neg	Hesperetin 5-O-glucoside	C22 H24 O11	Phenylpropanoids and polyketides	Flavonoids	19.2018	4.26317	1.29844	up	4.07335e+06	2.02644e+07	4.01084e+07	4.52449e+07	7.66086e+07	2.50845e+07	1.18637e+06	1.23302e+06	1.26046e+06	1.4816e+06	3.10605e+06	2.74107e+06
Com_1072_pos	Quinoline	C9 H7 N	Organoheterocyclic compounds	Quinolines and derivatives	4.18237	2.06432	1.18167	up	4.09971e+07	3.53954e+07	3.88222e+07	1.09032e+08	3.51593e+07	2.47646e+07	9.4522e+06	8.69962e+06	1.43538e+07	9.89088e+06	1.4804e+07	1.07445e+07
Com_487_pos	beta-Alanine methyl ester hydrochloride	C4 H10 Cl N O2			10.2547	3.35821	1.20558	up	4.14205e+07	3.51281e+07	9.5264e+07	3.00493e+07	2.44576e+08	1.1664e+08	9.82052e+06	1.26505e+07	4.18033e+06	1.21526e+07	1.06201e+07	5.48532e+06
Com_3148_neg	Tyrosol	C8 H10 O2	Benzenoids	Phenols	4.18924	2.06669	1.30229	up	1.09592e+07	1.53749e+07	1.41972e+07	2.7668e+07	6.54258e+06	1.14038e+07	3.58204e+06	3.55222e+06	2.92227e+06	3.32584e+06	4.20228e+06	2.97892e+06
Com_1637_neg	isoleucine	C6 H13 N O2	Organic acids and derivatives	Carboxylic acids and derivatives	2.52282	1.33504	1.28022	up	2.07928e+07	2.2018e+07	2.5486e+07	2.00037e+07	3.71382e+07	4.25435e+07	1.13826e+07	1.27221e+07	1.02922e+07	1.21556e+07	1.0265e+07	9.76747e+06
Com_3649_pos	4-(anilinomethylidene)-3-methyl-4,5-dihydroisoxazol-5-one	C11 H10 N2 O2			2.29935	1.20123	1.06694	up	1.46982e+07	6.8077e+06	7.39458e+06	1.26689e+07	1.28073e+07	9.33288e+06	3.59373e+06	3.95182e+06	5.66085e+06	5.11136e+06	5.56458e+06	3.82531e+06
Com_5849_neg	Ciliatine	C2 H8 N O3 P	Organic acids and derivatives	Organic phosphonic acids and derivatives	15.7968	3.98156	1.45299	up	1.06604e+06	4.42217e+06	7.97039e+06	4.23564e+06	949042	4.17086e+06	204236	312549	265035	200497	259310	202601
Com_252_neg	α,α-Trehalose	C12 H22 O11	Organic oxygen compounds	Organooxygen compounds	1.78093	0.832628	1.00804	up	3.34817e+08	4.90945e+08	4.21208e+08	4.23881e+08	3.47819e+08	4.79765e+08	2.73135e+08	1.73494e+08	1.73525e+08	2.22532e+08	2.86289e+08	2.7391e+08
Com_1773_pos	Kanosamine	C6 H13 N O5	Organic oxygen compounds	Organooxygen compounds	2.74688	1.45779	1.05652	up	5.36367e+07	3.89741e+07	2.66353e+07	4.03608e+07	6.52008e+07	4.22662e+07	1.51423e+07	9.89734e+06	2.25905e+07	1.98579e+07	2.09498e+07	8.79035e+06
Com_14984_pos	Scutellarein	C15 H10 O6	Phenylpropanoids and polyketides	Flavonoids	2.17712	1.12242	1.34275	up	937474	1.68056e+06	2.26339e+06	1.78034e+06	1.813e+06	1.89713e+06	624343	620437	907239	884579	939297	788139
Com_1624_pos	Rosavin	C20 H28 O10	Lipids and lipid-like molecules	Fatty Acyls	0.215647	-2.21326	1.38651	down	8.53244e+06	1.41968e+07	2.72596e+06	1.23768e+07	1.10473e+07	1.26995e+07	2.78365e+07	3.33908e+07	3.04189e+07	7.10945e+07	4.12584e+07	8.15548e+07
Com_3543_pos	Salicylic acid	C7 H6 O3	Benzenoids	Benzene and substituted derivatives	0.614538	-0.702425	1.10612	down	9.5032e+06	9.41575e+06	9.59221e+06	1.35684e+07	1.03277e+07	1.08821e+07	1.36735e+07	1.32652e+07	1.78895e+07	1.7866e+07	2.19223e+07	1.83704e+07
Com_685_pos	LPC 18:1-SN1	C26 H52 N O7 P			2.99905	1.5845	1.19014	up	4.21089e+07	7.29762e+07	1.08656e+08	4.54344e+07	7.07177e+07	1.03659e+08	2.88447e+07	3.20035e+07	1.13439e+07	2.07371e+07	2.27524e+07	3.2216e+07
Com_2690_pos	1-(3-acetyl-2,4,6-trihydroxyphenyl)ethan-1-one	C10 H10 O5			17.6819	4.1442	1.35837	up	1.53303e+07	1.29311e+07	1.59523e+07	2.00838e+07	9.82163e+06	1.70244e+07	527751	956857	501734	2.00967e+06	1.08809e+06	70509.5
Com_3499_pos	L-Dopa	C9 H11 N O4	Organic acids and derivatives	Carboxylic acids and derivatives	0.187134	-2.41786	1.37641	down	3.7456e+06	3.17887e+06	2.46721e+06	4.85793e+06	3.15935e+06	3.59771e+06	1.3555e+07	7.02542e+06	3.26075e+07	1.66652e+07	3.11909e+07	1.12106e+07
Com_3724_pos	beta-Caryophyllene	C15 H24	Lipids and lipid-like molecules	Prenol lipids	0.54484	-0.876096	1.31516	down	1.19063e+07	1.02902e+07	1.1672e+07	1.60302e+07	1.15404e+07	1.02308e+07	1.68406e+07	1.73284e+07	3.25696e+07	1.99132e+07	2.35476e+07	2.13438e+07
Com_20250_pos	Steviolbioside	C32 H50 O13	Lipids and lipid-like molecules	Prenol lipids	0.297807	-1.74755	1.30493	down	176832	141977	152437	216385	253326	85790	362154	426802	278116	791915	748378	840326
Com_3054_pos	Succinic anhydride	C4 H4 O3	Organic acids and derivatives	Carboxylic acids and derivatives	0.61883	-0.692384	1.35305	down	2.08268e+07	1.4727e+07	1.49314e+07	1.96367e+07	2.20511e+07	2.0217e+07	2.27967e+07	2.64216e+07	3.08456e+07	3.33973e+07	3.77084e+07	3.04472e+07
Com_100_neg	Gallocatechin gallate	C22 H18 O11	Phenylpropanoids and polyketides	Flavonoids	0.114013	-3.13273	1.38105	down	7.92588e+07	9.88403e+07	5.93672e+07	1.2132e+08	3.14286e+07	3.66083e+07	3.71723e+08	1.07695e+08	9.48753e+08	1.00677e+09	4.80152e+08	8.28539e+08
Com_1233_pos	5-oxo-3-phenyl-5-(2-quinolinylamino)pentanoic acid	C20 H18 N2 O3			7.95854	2.9925	1.49236	up	7.88798e+07	5.6567e+07	5.19432e+07	1.15259e+08	5.49954e+07	8.20358e+07	3.34931e+06	3.01172e+06	8.43506e+06	2.39672e+06	2.98263e+07	8.22724e+06
Com_3481_pos	Gamma-Glu-Leu	C11 H20 N2 O5	Organic acids and derivatives	Carboxylic acids and derivatives	3.62851	1.85938	1.11263	up	1.52129e+07	1.47183e+07	1.60556e+07	7.3557e+06	2.94338e+07	1.50288e+07	4.20916e+06	4.80601e+06	9.52765e+06	3.4386e+06	1.91054e+06	3.06269e+06
Com_137_pos	N-Benzylformamide	C8 H9 N O	Benzenoids	Benzene and substituted derivatives	5.27777	2.39993	1.476	up	1.84023e+08	2.43738e+08	5.08035e+08	2.5935e+08	9.07382e+08	4.37744e+08	5.79642e+07	7.08461e+07	8.01351e+07	9.06192e+07	9.53748e+07	8.63761e+07
Com_5408_pos	N6,N6,N6-Trimethyl-L-lysine	C9 H20 N2 O2	Organic acids and derivatives	Carboxylic acids and derivatives	3.14949	1.65512	1.4272	up	1.86551e+07	1.21142e+07	5.77609e+06	6.02514e+06	1.08771e+07	1.04579e+07	2.92405e+06	1.81614e+06	2.84085e+06	4.58855e+06	5.38422e+06	2.7369e+06
Com_633_neg	D-Fructose 1,6-bisphosphate	C6 H14 O12 P2			2.66616	1.41477	1.354	up	7.65272e+07	8.43754e+07	8.80562e+07	1.16111e+08	7.0252e+07	7.3822e+07	3.36399e+07	1.8192e+07	2.10925e+07	6.02734e+07	3.18135e+07	2.59536e+07
Com_14444_pos	Sesamoside	C17 H24 O12	Organic oxygen compounds	Organooxygen compounds	0.214212	-2.22289	1.34075	down	150903	137365	502572	851495	265051	316668	1.24278e+06	1.10693e+06	1.29391e+06	1.91704e+06	3.10993e+06	1.71189e+06
Com_397_pos	N-butyl-2-methyl-5-(piperidinosulfonyl)-3-furamide	C15 H24 N2 O4 S			0.416983	-1.26194	1.00391	down	9.78873e+07	7.52968e+07	4.9195e+07	7.61326e+07	1.08129e+08	8.0299e+07	1.61666e+08	1.60104e+08	1.2818e+08	1.79291e+08	1.83614e+08	3.54915e+08
Com_4182_pos	Eugenyl acetate	C12 H14 O3	Benzenoids	Phenol esters	0.36269	-1.46319	1.09324	down	2.58536e+06	1.74497e+06	789572	2.52438e+06	1.48414e+06	1.47581e+06	4.22817e+06	3.88383e+06	5.25233e+06	4.81805e+06	6.64972e+06	4.40561e+06
Com_2132_pos	Asp-glu	C9 H14 N2 O7	Organic acids and derivatives	Carboxylic acids and derivatives	4.0536	2.0192	1.40977	up	2.55165e+07	5.15289e+07	2.86455e+07	2.89533e+07	3.84529e+07	3.82036e+07	3.09471e+06	7.81065e+06	9.54661e+06	4.73329e+06	1.93299e+07	7.61156e+06
Com_48_neg	L-(+)-Tartaric acid	C4 H6 O6	Organic oxygen compounds	Organooxygen compounds	0.396607	-1.33422	1.36395	down	4.7043e+08	7.54342e+08	5.67673e+08	7.97933e+08	4.87896e+08	4.06646e+08	1.25624e+09	1.0882e+09	2.30628e+09	7.97159e+08	1.60937e+09	1.72958e+09
Com_6027_pos	Dehydropachymic Acid	C33 H50 O5	Lipids and lipid-like molecules	Prenol lipids	0.253353	-1.98078	1.16879	down	1.45323e+06	1.84016e+06	1.52141e+06	1.43497e+06	1.34808e+06	1.5696e+06	1.06618e+07	7.84522e+06	3.39881e+06	5.25565e+06	6.00514e+06	3.01779e+06
Com_5216_pos	N-Acetylaspartate	C6 H9 N O5	Organic acids and derivatives	Carboxylic acids and derivatives	0.362598	-1.46356	1.04536	down	2.18469e+06	1.94327e+06	950217	3.69387e+06	1.57686e+06	1.49306e+06	4.10867e+06	4.06773e+06	4.89959e+06	6.27319e+06	8.00042e+06	5.30907e+06
Com_3664_neg	Harpagide	C15 H24 O10	Lipids and lipid-like molecules	Prenol lipids	0.365038	-1.45388	1.15733	down	2.66429e+06	2.45937e+06	1.2357e+06	3.06072e+06	1.20986e+06	2.9454e+06	5.51308e+06	7.0593e+06	6.7469e+06	5.06949e+06	7.27486e+06	5.52523e+06
Com_134_pos	L-Glutamic acid	C5 H9 N O4	Organic acids and derivatives	Carboxylic acids and derivatives	3.33259	1.73665	1.47745	up	8.35234e+08	9.03479e+08	6.62297e+08	9.38427e+08	6.89787e+08	6.18709e+08	1.03619e+08	1.9217e+08	1.29009e+08	3.36619e+08	3.80881e+08	2.52392e+08
Com_4719_pos	Angiotensin IV	C40 H54 N8 O8	Organic acids and derivatives	Carboxylic acids and derivatives	0.0798397	-3.64675	1.17513	down	595029	507813	459170	622475	497620	463876	6.02603e+06	2.33917e+06	2.22477e+06	6.75776e+06	1.92082e+07	2.84782e+06
Com_1518_neg	4-p-Coumaroylquinic acid	C16 H18 O8	Organic oxygen compounds	Organooxygen compounds	0.0813715	-3.61933	1.37565	down	8.39496e+06	3.37631e+06	1.28217e+06	2.58435e+06	464373	569621	3.53012e+07	3.34408e+07	2.85612e+07	3.83266e+07	3.52579e+07	3.3997e+07
Com_2121_neg	Gentisic acid	C7 H6 O4	Benzenoids	Benzene and substituted derivatives	0.304711	-1.71449	1.41784	down	5.47679e+06	5.76459e+06	4.94543e+06	6.63898e+06	5.80421e+06	4.84571e+06	2.06176e+07	1.79913e+07	3.50207e+07	1.03637e+07	1.36978e+07	1.21695e+07
Com_7372_pos	Stanozolol	C21 H32 N2 O	Lipids and lipid-like molecules	Steroids and steroid derivatives	0.0449117	-4.47676	1.36407	down	219712	226439	270485	280104	263539	183947	2.38475e+06	7.80453e+06	1.28252e+07	2.79197e+06	5.6917e+06	658810
Com_3837_neg	Vaccarin	C32 H38 O19	Phenylpropanoids and polyketides	Flavonoids	14.043	3.81178	1.43995	up	1.558e+06	6.00116e+06	1.45928e+07	3.22432e+06	1.46117e+07	4.06625e+06	499839	499178	518605	556989	542198	520277
Com_2258_neg	2-(1-{2-[(3-furylmethyl)amino]-2-oxoethyl}cyclohexyl)acetic acid	C15 H21 N O4			27.2742	4.76947	1.50077	up	3.55104e+07	4.39895e+06	1.62111e+06	7.18293e+06	8.57538e+06	1.95127e+07	443811	446446	510614	521378	418748	474898
Com_8510_pos	Cinnamyl acetate	C11 H12 O2	Benzenoids	Benzene and substituted derivatives	0.36316	-1.46132	1.29659	down	2.02049e+06	2.79624e+06	1.77236e+06	4.80634e+06	1.40385e+06	1.50755e+06	4.63677e+06	4.65418e+06	9.2904e+06	5.19011e+06	9.70846e+06	5.91552e+06
Com_3106_pos	16-Heptadecyne-1,2,4-triol	C17 H32 O3	Lipids and lipid-like molecules	Fatty Acyls	0.395713	-1.33747	1.31129	down	1.33248e+07	6.85649e+06	8.04481e+06	6.72535e+06	1.80425e+07	1.01139e+07	1.69552e+07	3.1248e+07	3.52325e+07	2.54977e+07	3.43502e+07	1.61952e+07
Com_12151_pos	1-(3-ethyl-2,4-dihydroxy-6-methoxyphenyl)butan-1-one	C13 H18 O4			0.171598	-2.5429	1.35452	down	441855	297936	272271	470989	289262	345624	2.57858e+06	4.20957e+06	570940	1.77346e+06	1.23455e+06	1.97535e+06
Com_3198_pos	Flavokawain A	C18 H18 O5	Phenylpropanoids and polyketides	Linear 1,3-diarylpropanoids	4.11362	2.04041	1.36796	up	3.65964e+07	1.87695e+07	1.14112e+07	3.25322e+07	1.40435e+07	1.28842e+07	3.12708e+06	4.71808e+06	9.16925e+06	9.13413e+06	2.15076e+06	2.38825e+06
Com_317_neg	Jasmonic acid	C12 H18 O3	Lipids and lipid-like molecules	Fatty Acyls	0.16651	-2.58632	1.35673	down	2.52692e+07	1.97177e+07	1.304e+07	2.49727e+07	2.65322e+07	3.11863e+07	1.67576e+08	3.41682e+08	4.47231e+07	9.12448e+07	7.11179e+07	1.28758e+08
Com_6544_pos	Ne-(1-Carboxymethyl)-L-lysine	C8 H16 N2 O4			4.31427	2.10912	1.41516	up	1.03228e+07	1.23815e+07	8.35229e+06	9.58603e+06	1.16017e+07	9.0604e+06	2.80173e+06	1.47965e+06	826543	4.38087e+06	1.16832e+06	3.55261e+06
Com_7094_pos	4-Hydroxymephenytoin	C12 H14 N2 O3	Organoheterocyclic compounds	Azolidines	2.21017	1.14416	1.01801	up	3.0596e+06	3.70981e+06	4.71916e+06	5.02457e+06	3.16472e+06	6.3432e+06	1.40275e+06	2.66367e+06	1.32595e+06	2.49561e+06	2.54607e+06	1.33929e+06
Com_19074_pos	Methional	C4 H8 O S	Organic oxygen compounds	Organooxygen compounds	0.306676	-1.70521	1.31525	down	240112	209563	296769	251840	289582	160308	565278	307034	777870	1.23089e+06	1.07108e+06	770012
Com_6715_pos	Ginkgolic acid C17-1	C24 H38 O3			0.027058	-5.2078	1.44733	down	206675	174744	158136	181992	151792	146227	4.08898e+06	430470	1.97238e+06	8.85541e+06	8.10512e+06	1.42285e+07
Com_9825_pos	Sibirioside A	C21 H28 O12	Phenylpropanoids and polyketides	Cinnamic acids and derivatives	2.41025	1.26918	1.315	up	6.04555e+06	3.80687e+06	2.84079e+06	4.55854e+06	3.18126e+06	6.06662e+06	1.95227e+06	2.19709e+06	3.06121e+06	1.24121e+06	1.00508e+06	1.53769e+06
Com_696_pos	3-Methoxycinnamic acid	C10 H10 O3	Phenylpropanoids and polyketides	Cinnamic acids and derivatives	0.196171	-2.34982	1.20239	down	4.8172e+07	4.90854e+06	1.93861e+07	4.17246e+07	2.09218e+07	2.23232e+07	1.21462e+08	1.45374e+08	6.66904e+07	2.03516e+08	7.00622e+07	1.95441e+08
Com_10008_pos	Ingenol	C20 H28 O5	Lipids and lipid-like molecules	Prenol lipids	0.312326	-1.67887	1.26277	down	1.01168e+06	3.20367e+06	640604	961768	746821	707456	2.82194e+06	5.03891e+06	3.62699e+06	4.19315e+06	4.06457e+06	3.53775e+06
Com_20556_pos	Quercetin 3-alpha-L-arabinofuranoside (Avicularin)	C20 H18 O11	Phenylpropanoids and polyketides	Flavonoids	4.35631	2.12311	1.40835	up	446015	643754	287566	708495	126312	286508	57190.3	101380	155082	83572.3	93826	82519.9
Com_8092_pos	7-Methylguanosine	C11 H15 N5 O5	Nucleosides, nucleotides, and analogues	Purine nucleosides	0.299867	-1.7376	1.20031	down	3.80978e+06	1.03608e+06	761240	1.36202e+06	2.20835e+06	1.1912e+06	3.02027e+06	3.84567e+06	7.40362e+06	5.31941e+06	1.04286e+07	4.55996e+06
Com_5830_neg	Fraxinellone	C14 H16 O3	Organoheterocyclic compounds	Isobenzofurans	0.220985	-2.17798	1.15686	down	1.19471e+06	841055	771439	715402	602333	536140	3.68937e+06	1.29723e+06	3.19413e+06	6.41997e+06	4.99837e+06	1.49326e+06
Com_3661_neg	Ademetionine	C15 H22 N6 O5 S	Nucleosides, nucleotides, and analogues	5'-deoxyribonucleosides	4.91083	2.29597	1.32685	up	6.05851e+06	1.88066e+07	1.27269e+07	7.06791e+06	4.2916e+06	4.89089e+06	1.20441e+06	394499	3.65378e+06	2.35782e+06	1.52568e+06	1.82783e+06
Com_1362_pos	L-Threonine	C4 H9 N O3	Organic acids and derivatives	Carboxylic acids and derivatives	1.76945	0.823304	1.28626	up	5.79242e+07	6.55955e+07	6.12424e+07	4.48966e+07	8.59292e+07	6.03501e+07	2.72912e+07	2.81466e+07	2.67242e+07	4.66009e+07	4.77875e+07	3.59095e+07
Com_19266_pos	4-Pyridoxate	C8 H9 N O4	Organoheterocyclic compounds	Pyridines and derivatives	0.495206	-1.0139	1.16349	down	293582	487100	270115	414691	312772	371977	536353	447062	930297	599833	939362	889200
Com_10768_pos	Auraptene	C19 H22 O3	Lipids and lipid-like molecules	Prenol lipids	0.207302	-2.27019	1.0817	down	695395	409675	371206	539162	432755	336376	996060	965027	1.70529e+06	1.46874e+06	3.40543e+06	4.89187e+06
Com_3907_neg	Δ17-6-keto prostaglandin F1α	C20 H32 O6	Lipids and lipid-like molecules	Fatty Acyls	5.86565	2.55229	1.23002	up	1.72032e+06	3.79533e+06	1.62452e+07	4.57798e+06	5.82652e+06	5.69086e+06	1.20354e+06	1.10755e+06	1.26188e+06	612573	1.0895e+06	1.17884e+06
Com_10357_pos	Neocryptotanshinone	C19 H22 O4	Lipids and lipid-like molecules	Prenol lipids	0.241577	-2.04944	1.39129	down	890323	804674	745153	855354	823123	777595	2.58426e+06	2.53825e+06	3.61134e+06	3.5691e+06	6.74705e+06	1.21775e+06
Com_7587_pos	Columbin	C20 H22 O6	Organoheterocyclic compounds	Naphthopyrans	0.296575	-1.75353	1.35765	down	2.93436e+06	1.59714e+06	647701	3.00521e+06	1.11731e+06	1.24544e+06	3.47039e+06	3.24348e+06	5.14918e+06	5.85224e+06	1.16059e+07	6.24206e+06
Com_7428_neg	Angoroside C	C36 H48 O19	Organic oxygen compounds	Organooxygen compounds	0.34503	-1.53521	1.07296	down	306959	588512	1.44639e+06	382238	448847	336357	1.32539e+06	1.3668e+06	1.14115e+06	1.46614e+06	1.97316e+06	2.89836e+06
Com_7986_pos	(S)-Zearalanone	C18 H24 O5	Phenylpropanoids and polyketides	Macrolides and analogues	0.190987	-2.38845	1.40376	down	845704	647510	794281	941967	847563	352585	1.4956e+06	2.10665e+06	3.24751e+06	3.57697e+06	1.9071e+06	1.08594e+07
Com_353_neg	3-Phosphoglyceric acid	C3 H7 O7 P	Organic oxygen compounds	Organooxygen compounds	0.282046	-1.826	1.16097	down	3.30176e+07	5.32946e+07	4.54441e+07	5.94917e+07	3.28968e+07	3.35666e+07	1.00908e+08	6.7188e+07	7.9934e+07	2.20832e+08	2.59463e+08	1.85396e+08
Com_881_neg	gamma-caprolactone	C6 H10 O2	Organoheterocyclic compounds	Lactones	0.118111	-3.08178	1.24062	down	5.87439e+06	4.91306e+06	3.55223e+06	6.94596e+06	537730	1.36301e+07	4.48054e+07	4.73327e+07	4.50025e+07	5.23771e+07	5.28682e+07	5.77835e+07
Com_4308_pos	Linustatin	C16 H27 N O11	Organic oxygen compounds	Organooxygen compounds	0.0737598	-3.76102	1.38084	down	546526	543801	547220	559868	449342	528185	2.04574e+07	7.38399e+06	4.38214e+06	5.52315e+06	4.38914e+06	908556
Com_5405_pos	LPE 18:1	C23 H46 N O7 P	Lipids and lipid-like molecules	Glycerophospholipids	4.99065	2.31923	1.14091	up	2.36188e+06	5.90775e+06	1.03562e+07	3.08233e+06	5.65727e+06	1.55334e+07	2.2944e+06	1.57652e+06	1.28745e+06	1.13655e+06	1.00785e+06	1.29306e+06
Com_41_pos	D-Proline	C5 H9 N O2	Organic acids and derivatives	Carboxylic acids and derivatives	4.6811	2.22685	1.09946	up	1.58768e+09	7.29061e+08	5.64722e+08	4.99438e+08	1.561e+09	1.581e+09	7.9628e+07	1.08883e+08	6.24632e+07	3.34757e+08	5.36158e+08	2.71565e+08
Com_2817_neg	3-O-p-coumaroyl shikimic acid O-hexoside	C22 H26 O12			0.169716	-2.55881	1.09659	down	1.16209e+06	1.26763e+06	3.21629e+06	1.33479e+06	898581	1.31233e+06	1.27907e+07	1.69027e+06	4.98095e+06	8.22978e+06	1.7788e+07	8.67973e+06
Com_12396_pos	2-(3,4-dihydroxyphenyl)acetamide	C8 H9 N O3			0.427171	-1.22712	1.1208	down	629748	708263	779127	1.84326e+06	507081	561414	1.77242e+06	1.64914e+06	1.74274e+06	2.26218e+06	2.19907e+06	2.147e+06
Com_8413_pos	Dihydrocapsaicin	C18 H29 N O3	Benzenoids	Phenols	5.31329	2.40961	1.13111	up	6.54359e+06	1.66473e+06	7.89635e+06	2.42707e+06	1.71403e+06	1.9183e+06	748262	537450	849295	925649	134060	976719
Com_12351_pos	LysoPE 18:2 (2n isomer)	C23 H44 N O7 P			0.293272	-1.76969	1.00984	down	422662	358551	340561	430862	350996	331605	869431	969329	478427	1.46973e+06	1.68695e+06	2.14787e+06
Com_9892_pos	Isopimpinellin	C13 H10 O5	Phenylpropanoids and polyketides	Coumarins and derivatives	0.336754	-1.57023	1.01686	down	537476	401102	960066	1.11652e+06	378948	420714	1.22685e+06	2.66512e+06	2.6473e+06	1.08941e+06	2.77047e+06	929069
Com_338_pos	Glucose 1-phosphate	C6 H13 O9 P	Organic oxygen compounds	Organooxygen compounds	2.06912	1.04901	1.01957	up	1.24625e+08	2.01702e+08	1.92074e+08	2.54092e+08	1.47077e+08	1.83635e+08	3.98935e+07	1.03769e+08	7.60476e+07	1.11183e+08	1.01791e+08	1.00493e+08
Com_3540_neg	Hordatine A	C28 H38 N8 O4	Phenylpropanoids and polyketides	2-arylbenzofuran flavonoids	0.64051	-0.642708	1.19423	down	6.59332e+06	8.23836e+06	6.03089e+06	9.31612e+06	5.67365e+06	8.56972e+06	1.09717e+07	9.91482e+06	1.04845e+07	1.70801e+07	1.02637e+07	1.06394e+07
Com_6874_pos	5-Hydroxyindole-3-acetic acid	C10 H9 N O3	Organoheterocyclic compounds	Indoles and derivatives	0.525699	-0.927692	1.35039	down	4.45325e+06	4.09147e+06	3.95252e+06	6.18619e+06	4.93076e+06	4.26804e+06	7.057e+06	5.65686e+06	1.43632e+07	9.13844e+06	7.31567e+06	9.50724e+06
Com_14515_pos	1,2,3,6,7-Pentamethoxyxanthone	C18 H18 O7			0.472625	-1.08123	1.20842	down	990988	647881	1.22482e+06	1.22706e+06	1.19516e+06	661623	1.93436e+06	1.14257e+06	3.24789e+06	1.99119e+06	2.62536e+06	1.64269e+06
Com_3179_neg	LPC 18:1	C26 H52 N O7 P	Lipids and lipid-like molecules	Glycerophospholipids	5.80592	2.53752	1.30078	up	6.58657e+06	1.05049e+07	1.25314e+07	8.54657e+06	8.68674e+06	2.54124e+07	254691	2.93363e+06	749630	3.51896e+06	1.65338e+06	3.33712e+06
Com_13935_pos	Lithosprmoside	C14 H19 N O8			0.263417	-1.92458	1.36373	down	1.53998e+06	333426	138712	695922	597333	382433	1.59737e+06	1.43297e+06	3.19277e+06	1.70535e+06	3.39574e+06	2.67564e+06
Com_366_pos	Pantothenic acid	C9 H17 N O5	Organic oxygen compounds	Organooxygen compounds	0.562328	-0.830515	1.2165	down	9.137e+07	1.64577e+08	1.17752e+08	1.76727e+08	2.14553e+08	1.30372e+08	2.05534e+08	2.27452e+08	2.93814e+08	3.26996e+08	3.27562e+08	2.10864e+08
Com_1509_neg	D-Glucono-1,5-lactone	C6 H10 O6	Organic oxygen compounds	Organooxygen compounds	2.14452	1.10065	1.03897	up	1.57724e+07	3.54278e+07	3.97219e+07	4.06828e+07	2.22574e+07	3.03841e+07	1.54683e+07	1.43785e+07	1.09163e+07	1.38214e+07	1.52123e+07	1.61183e+07
Com_11838_pos	Astragaloside I	C45 H72 O16	Phenylpropanoids and polyketides	Flavonoids	0.0418382	-4.57904	1.41509	down	52631.2	46938.1	42477.2	48345.3	39207.3	39278.3	607281	4.4995e+06	235754	613664	147088	323320
Com_7959_pos	Methylophiopogonanone A	C19 H18 O6	Phenylpropanoids and polyketides	Homoisoflavonoids	4.01555	2.0056	1.04727	up	7.51091e+06	2.87628e+06	1.03156e+06	3.83059e+06	2.93509e+06	3.90913e+06	754938	842678	962380	1.29969e+06	711230	931098
Com_5683_pos	Eupalinolide A	C24 H30 O9	Lipids and lipid-like molecules	Prenol lipids	0.213584	-2.22712	1.21164	down	797646	492445	446730	702201	465246	8.30336e+06	3.47687e+06	4.58587e+06	6.39623e+06	1.42028e+07	1.7838e+07	5.97429e+06
Com_2622_pos	3-Hydroxykynurenine	C10 H12 N2 O4	Organic oxygen compounds	Organooxygen compounds	3.05208	1.60979	1.31532	up	2.97213e+07	3.29172e+07	1.82169e+07	5.22524e+07	2.54403e+07	1.75116e+07	8.19838e+06	2.60597e+06	9.25507e+06	1.40311e+07	1.25344e+07	1.10602e+07
Com_7929_pos	6-Methylflavone	C16 H12 O2	Phenylpropanoids and polyketides	Flavonoids	0.0901582	-3.4714	1.36595	down	786674	373224	327915	476255	346709	343115	3.94266e+06	521272	2.01226e+06	7.53239e+06	4.45746e+06	1.09699e+07
Com_4503_neg	Xanthosine	C10 H12 N4 O6	Nucleosides, nucleotides, and analogues	Purine nucleosides	0.343905	-1.53992	1.01183	down	365681	498886	584425	1.71442e+06	477228	1.51058e+06	2.7957e+06	1.91711e+06	2.21211e+06	2.97848e+06	3.33141e+06	1.74382e+06
Com_2299_pos	Betulonic acid	C30 H46 O3	Lipids and lipid-like molecules	Prenol lipids	0.279899	-1.83702	1.07371	down	1.90149e+07	1.70392e+07	4.72711e+06	1.18079e+07	2.72853e+06	6.59755e+06	4.45714e+07	3.07453e+07	4.64079e+07	3.03585e+07	4.28805e+07	2.62415e+07
Com_2438_pos	Lancerin	C19 H18 O10	Organoheterocyclic compounds	Benzopyrans	3.57596	1.83833	1.27549	up	5.11473e+07	1.81504e+07	1.15872e+07	5.6478e+07	1.84751e+07	3.1602e+07	8.0636e+06	9.37756e+06	1.86967e+07	6.03095e+06	6.4925e+06	3.75547e+06
Com_758_neg	D-(-)-Mannitol	C6 H14 O6	Organic oxygen compounds	Organooxygen compounds	0.214475	-2.22112	1.1218	down	1.24885e+07	8.02527e+06	5.40805e+06	1.59736e+07	7.33303e+06	1.04554e+07	1.86233e+07	4.91261e+07	1.2551e+08	2.11168e+07	4.3226e+07	2.06773e+07
Com_5056_neg	Vinblastine	C46 H58 N4 O9	Alkaloids and derivatives	Vinca alkaloids	0.0897989	-3.47716	1.30435	down	333855	383331	369993	394459	269172	334868	9.57327e+06	1.37769e+06	498948	5.10423e+06	2.36252e+06	4.30943e+06
Com_51_neg	Chlorogenic acid	C16 H18 O9	Organic oxygen compounds	Organooxygen compounds	11.5122	3.52509	1.01336	up	1.14354e+09	1.21708e+09	6.62436e+08	3.64281e+08	1.15596e+08	9.86281e+07	4.82714e+07	3.11708e+07	7.49178e+07	5.94013e+07	4.63214e+07	5.27644e+07
Com_766_neg	Tartaric acid	C4 H6 O6	Organic oxygen compounds	Organooxygen compounds	0.615979	-0.699047	1.10919	down	3.74538e+07	5.1096e+07	6.06251e+07	5.29352e+07	4.10351e+07	3.30284e+07	5.97351e+07	5.1229e+07	8.81485e+07	9.86648e+07	7.92897e+07	7.1282e+07
Com_11301_pos	Norfludiazepam	C15 H10 Cl F N2 O	Organoheterocyclic compounds	Benzodiazepines	0.238686	-2.06681	1.0389	down	384886	297414	313680	373446	417143	386211	1.03139e+06	2.95401e+06	2.08679e+06	1.14203e+06	401178	1.48769e+06
Com_8000_pos	Kinetin	C10 H9 N5 O	Organoheterocyclic compounds	Imidazopyrimidines	0.483762	-1.04763	1.04026	down	3.05848e+06	1.45534e+06	965282	2.35704e+06	1.71932e+06	1.95132e+06	3.57328e+06	2.29297e+06	3.12056e+06	5.32683e+06	5.48753e+06	3.98486e+06
Com_3247_pos	Epigallocatechin gallate	C22 H18 O11	Phenylpropanoids and polyketides	Flavonoids	0.189047	-2.40318	1.1225	down	1.2846e+07	474140	468092	964795	516738	468337	3.57188e+06	1.26717e+07	1.99449e+07	5.46844e+06	3.6745e+07	4.84769e+06
Com_99_neg	Citraconic acid	C5 H6 O4	Lipids and lipid-like molecules	Fatty Acyls	2.9228	1.54735	1.36369	up	1.10396e+09	5.41613e+08	2.73853e+08	5.28089e+08	9.9849e+08	9.2697e+08	2.51217e+08	2.32692e+08	2.29246e+08	2.4167e+08	2.93845e+08	2.47492e+08
Com_772_neg	3-Methyl-2-Oxobutanoic Acid	C5 H8 O3	Organic acids and derivatives	Keto acids and derivatives	0.380694	-1.3933	1.30561	down	2.12576e+07	1.91911e+07	1.71689e+07	2.31091e+07	1.75141e+07	2.0857e+07	4.42677e+07	3.18887e+07	2.70364e+07	4.55855e+07	1.05469e+08	5.85969e+07
Com_248_neg	Suberic acid	C8 H14 O4	Lipids and lipid-like molecules	Fatty Acyls	0.142834	-2.80759	1.28032	down	3.59941e+07	4.65372e+07	1.99702e+06	3.93434e+07	3.48723e+07	5.06739e+07	2.11178e+08	2.67745e+08	2.00812e+08	2.48337e+08	2.74969e+08	2.63121e+08
Com_1257_neg	alpha-Asarone	C12 H16 O3	Benzenoids	Phenol ethers	0.213646	-2.2267	1.33963	down	4.95109e+06	6.34054e+06	5.76431e+06	6.96711e+06	6.41974e+06	7.1524e+06	3.86844e+07	7.09893e+07	1.23479e+07	1.84235e+07	1.00334e+07	2.54908e+07
Com_13772_pos	Palmaturbine	C20 H20 N O4	Alkaloids and derivatives	Protoberberine alkaloids and derivatives	2.67467	1.41936	1.07019	up	1.73259e+06	2.36124e+06	2.78947e+06	3.64202e+06	2.89342e+06	858877	677962	754640	959197	946222	1.10064e+06	899431
Com_538_pos	5,6-dimethyl-4-oxo-4H-pyran-2-carboxylic acid	C8 H8 O4			0.367143	-1.44558	1.21121	down	5.11749e+07	3.40213e+07	2.9346e+07	9.90632e+07	2.03136e+07	3.12681e+07	9.7374e+07	6.02911e+07	2.62561e+08	9.02487e+07	1.0489e+08	1.06934e+08
Com_15189_pos	2,3-di(acetyloxy)-3-cyano-1-[1,2-di(acetyloxy)ethyl]propyl acetate	C16 H21 N O10			1.96035	0.971108	1.27548	up	1.2187e+06	1.61311e+06	2.17255e+06	1.74846e+06	1.90203e+06	1.82099e+06	763987	810481	1.06295e+06	1.17015e+06	1.15286e+06	383446
Com_6913_pos	Corydaline	C22 H27 N O4	Alkaloids and derivatives	Protoberberine alkaloids and derivatives	0.0302461	-5.04711	1.306	down	190647	167353	144768	203280	163994	145681	343480	808914	1.39733e+06	1.41756e+07	1.33932e+07	3.46338e+06
Com_21921_pos	ethyl 4-({[(3-morpholinopropyl)amino]carbothioyl}amino)benzoate	C17 H25 N3 O3 S			0.231292	-2.11221	1.34656	down	35012.6	31947.1	33489.6	33640.9	51576.9	30733.4	57770.1	55282	154345	136140	394579	137500
Com_3196_neg	Butabarbital-d5	C10 H11 [2]H5 N2 O3			13.9606	3.80329	1.28624	up	2.23072e+07	1.91224e+06	826225	2.51132e+06	3.20411e+06	9.36606e+06	451195	398527	577718	527506	445351	474014
Com_6169_pos	DL-2-(acetylamino)-3-phenylpropanoic acid	C11 H13 N O3			7.51929	2.9106	1.1994	up	1.96505e+06	1.07021e+06	1.27343e+07	2.06273e+06	1.0336e+06	1.98153e+06	387453	351259	586267	497859	459848	489837
Com_676_neg	Ferulic acid	C10 H10 O4	Phenylpropanoids and polyketides	Cinnamic acids and derivatives	3.12862	1.64552	1.0893	up	3.26551e+07	1.21763e+08	1.17343e+08	1.41738e+08	4.38211e+07	4.86736e+07	2.76331e+07	2.15841e+07	2.4561e+07	4.08526e+07	1.30217e+07	3.40787e+07
Com_177_pos	Oleanolic acid	C30 H48 O3	Lipids and lipid-like molecules	Prenol lipids	0.173266	-2.52894	1.25665	down	1.16249e+08	3.93331e+07	5.5641e+07	1.32009e+08	1.56771e+07	5.04278e+06	3.22836e+08	2.94928e+08	8.36329e+08	1.79903e+08	3.5633e+08	1.10221e+08
Com_6065_pos	Mesalamine	C7 H7 N O3	Benzenoids	Benzene and substituted derivatives	0.636549	-0.651656	1.13056	down	6.94918e+06	7.07019e+06	6.28691e+06	1.31922e+07	9.24713e+06	7.29523e+06	1.04503e+07	1.03776e+07	1.40599e+07	1.71887e+07	1.52517e+07	1.12845e+07
Com_9549_pos	Nicotinamide adenine dinucleotide (NAD+)	C21 H27 N7 O14 P2	Nucleosides, nucleotides, and analogues	(5'-&gt;5')-dinucleotides	3.31228	1.72783	1.1336	up	912958	3.19101e+06	3.24837e+06	3.22588e+06	3.92083e+06	3.74454e+06	286872	274366	482886	1.40626e+06	2.40643e+06	651032
Com_13971_pos	6 β-Hydroxycortisol	C21 H30 O6	Lipids and lipid-like molecules	Steroids and steroid derivatives	0.147797	-2.75831	1.24428	down	223377	186142	172374	233680	181327	174141	1.16704e+06	861508	580952	1.72802e+06	3.37546e+06	210308
Com_3237_neg	Vitamin C	C6 H8 O6	Organoheterocyclic compounds	Dihydrofurans	0.230071	-2.11985	1.09086	down	2.3572e+06	2.57127e+06	2.54271e+06	2.7075e+06	1.82269e+06	2.66195e+06	1.23899e+07	1.82761e+06	1.18113e+07	9.56617e+06	1.48276e+07	1.33114e+07
Com_16206_pos	6-Paradol	C17 H26 O3	Benzenoids	Phenols	0.20104	-2.31445	1.31316	down	275289	238297	211224	329156	192812	192855	1.77682e+06	1.55476e+06	1.2929e+06	1.17567e+06	1.19176e+06	169031
Com_6083_pos	Kynurenic acid O-hexside	C16 H17 N O8	Organoheterocyclic compounds	Quinolines and derivatives	0.242784	-2.04226	1.14602	down	1.35372e+06	1.89806e+06	1.40672e+06	1.90496e+06	1.58682e+06	1.07429e+06	5.19122e+06	1.90941e+06	2.71697e+06	6.62646e+06	1.62364e+07	5.31445e+06
Com_8695_pos	Lysope 14:0	C19 H40 N O7 P	Lipids and lipid-like molecules	Glycerophospholipids	0.112273	-3.15492	1.1962	down	339719	573961	531531	508887	555815	422783	7.50734e+06	6.05283e+06	388620	7.00649e+06	3.11808e+06	2.04781e+06
Com_12291_pos	Corylin	C20 H16 O4	Phenylpropanoids and polyketides	Isoflavonoids	0.299655	-1.73862	1.05626	down	662525	341360	247887	2.03548e+06	275823	302395	1.78012e+06	1.58121e+06	675043	4.85935e+06	2.63127e+06	1.37272e+06
Com_5124_neg	Prostaglandin E3	C20 H30 O5	Lipids and lipid-like molecules	Fatty Acyls	0.127715	-2.96901	1.29008	down	334988	382616	340616	364911	259031	510701	3.19423e+06	9.59396e+06	932836	1.30589e+06	561678	1.58145e+06
Com_2508_neg	3-amino-1H-pyrazolo[4,3-c]pyridine-4,6-diol	C6 H6 N4 O2			1.94073	0.956598	1.02618	up	1.23015e+07	1.843e+07	1.70061e+07	1.28148e+07	9.00922e+06	1.35521e+07	5.54885e+06	2.9667e+06	9.38311e+06	1.06095e+07	7.16731e+06	7.15058e+06
Com_16142_pos	dAMP	C10 H14 N5 O6 P	Nucleosides, nucleotides, and analogues	Purine nucleotides	3.70935	1.89117	1.30875	up	1.14562e+06	335747	356629	494553	1.98238e+06	574781	209592	156663	193417	230183	244268	284088
Com_21730_pos	R-Notoginsenoside R2	C41 H70 O13	Lipids and lipid-like molecules	Prenol lipids	0.231562	-2.11053	1.26266	down	59500.3	54195.6	47597.8	54644.2	43700.4	42398.7	357924	315638	74767.3	172060	324376	59583
Com_20872_pos	Saikosaponin D	C42 H68 O13	Lipids and lipid-like molecules	Prenol lipids	0.329266	-1.60268	1.26375	down	105199	99813.1	93113.8	102141	84591.5	85340	135021	256479	131335	294051	674164	240679
Com_5688_neg	Neohesperidin dihydrochalcone	C28 H36 O15	Phenylpropanoids and polyketides	Flavonoids	4.22744	2.07978	1.05169	up	8.47096e+06	2.88451e+06	1.65509e+06	7.8938e+06	1.383e+06	4.31444e+06	1.16162e+06	1.09296e+06	1.03925e+06	861241	1.13172e+06	1.00586e+06
Com_316_pos	N-[2-chloro-6-(trifluoromethoxy)phenyl]-2,2-dimethylpropanamide	C12 H13 Cl F3 N O2			0.269043	-1.89409	1.19975	down	9.14257e+07	8.61482e+07	5.11743e+07	7.49567e+07	6.94508e+07	6.95034e+07	1.46537e+08	6.35422e+07	2.51215e+08	3.44607e+08	4.52935e+08	3.86472e+08
Com_11127_pos	2-(2,4-dihydroxyphenyl)-3,5,7-trihydroxy-4H-chromen-4-one	C15 H10 O7			0.183834	-2.44352	1.19437	down	580398	563493	533965	697164	535002	459367	2.20923e+06	1.0875e+06	5.37557e+06	6.07273e+06	606080	2.9773e+06
Com_2195_neg	Oxobutanedioic acid	C4 H4 O5	Organic acids and derivatives	Keto acids and derivatives	0.347711	-1.52404	1.1042	down	2.45337e+06	2.42035e+06	1.80448e+06	1.15668e+07	2.73957e+06	1.53489e+07	1.86546e+07	1.55847e+07	1.4637e+07	2.4972e+07	2.12193e+07	9.42567e+06
Com_2869_neg	Lithospermic acid	C27 H22 O12	Phenylpropanoids and polyketides	2-arylbenzofuran flavonoids	6.20214	2.63276	1.13864	up	2.60251e+07	1.21627e+07	5.21876e+06	2.20197e+06	2.53166e+06	4.90385e+06	1.67277e+06	1.58563e+06	1.44288e+06	1.30014e+06	1.06227e+06	1.48886e+06
Com_14469_pos	Ergothioneine	C9 H15 N3 O2 S	Organic acids and derivatives	Carboxylic acids and derivatives	0.171713	-2.54193	1.26233	down	271677	181639	186789	253264	195202	184359	806516	1.27209e+06	3.27579e+06	397847	1.42456e+06	236333
Com_16155_pos	Eriodictyol	C15 H12 O6	Phenylpropanoids and polyketides	Flavonoids	0.350493	-1.51254	1.20467	down	438219	499768	516323	511706	565604	339728	1.14968e+06	496313	2.37974e+06	2.09543e+06	693187	1.37796e+06
Com_10295_pos	Agmatine	C5 H14 N4	Organic nitrogen compounds	Organonitrogen compounds	7.61923	2.92965	1.20651	up	424735	5.79688e+06	3.91049e+06	2.39943e+06	826301	633641	216692	280180	342742	328900	354165	313657
Com_8726_neg	Pyridoxal-5'-phosphate	C8 H10 N O6 P	Organoheterocyclic compounds	Pyridines and derivatives	0.44316	-1.1741	1.18152	down	1.92195e+06	597478	562870	454210	1.98381e+06	876521	2.25144e+06	3.04582e+06	1.26114e+06	2.80892e+06	2.19241e+06	2.87486e+06
Com_13592_pos	Arachidonoyl ethanolamide phosphate	C22 H38 N O5 P	Organic acids and derivatives	Organic phosphoric acids and derivatives	0.130906	-2.9334	1.26844	down	160176	144062	130063	176172	139867	123877	2.89034e+06	634951	197113	327587	2.1051e+06	523097
Com_16465_pos	2,5-bis(4-hydroxy-3-methoxyphenyl)-3,4-dimethyloxolan-3-ol	C20 H24 O6			0.258768	-1.95027	1.20396	down	247020	254953	263593	263659	203683	202503	1.17678e+06	1.88253e+06	911447	980957	286695	308695
Com_1812_neg	Quercetin-3β-D-glucoside	C21 H20 O12	Phenylpropanoids and polyketides	Flavonoids	0.0967863	-3.36905	1.28703	down	2.29961e+06	2.42665e+06	2.52439e+06	2.85991e+06	2.0763e+06	2.4787e+06	2.74995e+07	1.12746e+07	4.37569e+07	3.68062e+07	1.47135e+06	3.07166e+07
Com_8352_pos	Kaji-ichigoside F1	C36 H58 O10	Lipids and lipid-like molecules	Prenol lipids	0.411705	-1.28032	1.15415	down	1.66255e+06	2.10522e+06	1.74055e+06	1.64166e+06	1.54225e+06	1.79568e+06	8.00095e+06	5.5994e+06	2.02759e+06	3.04866e+06	4.38214e+06	2.41562e+06
Com_3090_neg	Limocitrin O-hexoside	C23 H24 O13			0.287539	-1.79817	1.13692	down	3.2597e+06	4.2092e+06	2.94652e+06	3.86518e+06	2.54704e+06	2.81199e+06	2.10607e+07	2.00892e+07	5.44253e+06	1.22176e+07	4.20596e+06	5.28661e+06
Com_3305_pos	(+/-)11(12)-DiHET	C20 H34 O4	Lipids and lipid-like molecules	Fatty Acyls	0.246796	-2.01861	1.03591	down	3.02957e+06	3.16503e+06	2.78359e+06	3.71345e+06	3.19342e+06	3.25711e+06	5.06423e+06	4.9531e+06	3.73347e+07	1.3647e+07	7.07305e+06	9.49074e+06
Com_907_neg	Hederagenin	C30 H48 O4	Lipids and lipid-like molecules	Prenol lipids	0.176223	-2.50452	1.10557	down	3.86883e+06	3.90976e+07	9.12786e+06	1.6138e+07	327343	666463	1.01007e+08	6.29019e+07	8.25665e+07	4.70838e+07	6.09099e+07	3.83624e+07
Com_5906_neg	Aminophylline	C16 H24 N10 O4	Organic nitrogen compounds	Organonitrogen compounds	0.443193	-1.17399	1.06304	down	5.73451e+06	1.16966e+06	1.25223e+06	776555	1.10454e+06	870718	4.36893e+06	2.71217e+06	4.67503e+06	7.00892e+06	2.8035e+06	3.04423e+06
Com_12909_neg	D-Glucarate	C6 H10 O8	Organic oxygen compounds	Organooxygen compounds	1.88382	0.913659	1.18525	up	630367	524589	441727	433489	224135	261458	217188	204391	278893	200030	231168	203793
Com_4048_neg	Homoveratrumic acid	C10 H12 O4	Benzenoids	Benzene and substituted derivatives	2.41981	1.27489	1.12535	up	1.04836e+07	7.30693e+06	7.58708e+06	1.2832e+07	2.54655e+06	7.49744e+06	3.01904e+06	3.43768e+06	2.89813e+06	4.25962e+06	3.85507e+06	2.47155e+06
Com_2020_neg	Pterosin B	C14 H18 O2	Benzenoids	Indanes	10.6291	3.40994	1.10555	up	4.20447e+07	4.36557e+06	1.29544e+06	1.25063e+07	3.40674e+06	4.51299e+06	1.0565e+06	1.09907e+06	1.06407e+06	1.18563e+06	1.00659e+06	998085
Com_1793_pos	Psoralidin	C20 H16 O5	Phenylpropanoids and polyketides	Isoflavonoids	0.0930149	-3.42639	1.07869	down	5.40625e+06	4.68941e+06	2.61766e+06	6.97014e+06	1.63042e+06	2.40174e+06	4.45774e+07	4.64877e+07	4.18188e+07	6.844e+07	1.38755e+06	5.22542e+07
Com_3435_neg	Genipin	C11 H14 O5	Lipids and lipid-like molecules	Prenol lipids	0.337482	-1.56712	1.08995	down	1.26673e+07	1.41729e+06	1.00706e+06	5.86646e+06	891192	4.2886e+06	1.45199e+07	1.61991e+07	1.19985e+07	1.78251e+07	6.59193e+06	1.03153e+07
Com_635_neg	Elaidic acid	C18 H34 O2	Lipids and lipid-like molecules	Fatty Acyls	2.34036	1.22673	1.05564	up	7.26507e+07	1.50348e+08	9.9121e+07	6.30169e+07	1.01024e+08	1.89087e+08	1.3556e+08	4.83901e+07	2.29797e+07	4.10783e+07	2.21878e+07	1.8327e+07
Com_3548_pos	DG O-18:3_16:2	C37 H64 O4			17.0657	4.09303	1.06461	up	3.19276e+07	2.69806e+07	1.26681e+07	1.26593e+06	829336	7.94021e+06	1.33055e+06	872389	661160	641579	544197	732330
Com_3643_pos	N-Acetylornithine	C7 H14 N2 O3	Organic acids and derivatives	Carboxylic acids and derivatives	0.338854	-1.56127	1.14112	down	2.35744e+07	1.75279e+06	1.81976e+06	2.11142e+06	6.26569e+06	4.9562e+06	2.13142e+07	1.61796e+07	2.51232e+07	2.0214e+07	4.44952e+06	3.21819e+07
Com_257_pos	MGDG 18:3_18:3	C45 H74 O10			0.121178	-3.0448	1.06372	down	1.17076e+08	3.58573e+06	6.28882e+06	9.41358e+06	5.00937e+06	2.66165e+06	3.76581e+06	5.02969e+08	2.95467e+08	1.56818e+08	1.30478e+08	9.91284e+07
Com_750_neg	Citramalate	C5 H8 O5	Lipids and lipid-like molecules	Fatty Acyls	0.374938	-1.41528	1.03211	down	2.84559e+07	5.38883e+06	1.56347e+07	5.2627e+06	5.74825e+07	2.7572e+07	6.54142e+07	4.37714e+07	5.28965e+07	5.65971e+07	8.61053e+07	6.80679e+07
Com_11622_pos	Madecassic acid	C30 H48 O6	Lipids and lipid-like molecules	Prenol lipids	0.187307	-2.41652	1.09336	down	702382	277035	250497	873584	271474	309421	1.95674e+06	1.68947e+06	5.56367e+06	3.89377e+06	283882	943939
Com_8011_pos	NAD+	C21 H27 N7 O14 P2	Nucleosides, nucleotides, and analogues	(5'-&gt;5')-dinucleotides	2.93189	1.55183	1.06265	up	1.39332e+06	5.30149e+06	4.26753e+06	5.10325e+06	4.68682e+06	4.90144e+06	639143	195598	784861	2.29243e+06	3.59529e+06	1.24261e+06
Com_7593_pos	Sinapinic acid	C11 H12 O5	Phenylpropanoids and polyketides	Cinnamic acids and derivatives	2.14893	1.10362	1.09158	up	4.46433e+06	6.08009e+06	5.25085e+06	5.98195e+06	1.77197e+06	4.91001e+06	822405	150462	240667	220856	1.15999e+07	209160
Com_7035_pos	PC 20:0_20:1	C48 H94 N O8 P			4.35745	2.12348	1.08583	up	1.23547e+06	5.51256e+06	1.0436e+07	6.34121e+06	3.06003e+06	1.22377e+06	1.06878e+06	996900	1.1016e+06	1.0898e+06	1.02702e+06	1.09785e+06
Com_7155_pos	4-(methylthio)-6-phenyl-2-(3-pyridyl)pyrimidine-5-carbonitrile	C17 H12 N4 S			0.515875	-0.954907	1.16415	down	7.01436e+06	5.28121e+06	2.59641e+06	8.77666e+06	3.2292e+06	1.82431e+06	7.28217e+06	7.63456e+06	1.05509e+07	8.17915e+06	1.27166e+07	9.31316e+06
Com_3098_pos	(±)8-HEPE	C20 H30 O3			0.281438	-1.82911	1.03701	down	5.39741e+06	5.7374e+06	5.13455e+06	6.01177e+06	5.40927e+06	323313	1.24597e+07	1.18095e+07	2.43298e+07	1.14771e+07	2.68312e+07	1.26304e+07
Com_2961_pos	Dodecanedioic acid	C12 H22 O4	Lipids and lipid-like molecules	Fatty Acyls	0.0924451	-3.43526	1.09425	down	1.31592e+06	1.85113e+06	2.12698e+06	2.34931e+06	2.07009e+06	1.58824e+06	1.93352e+06	3.60589e+07	3.36589e+07	5.65793e+06	4.16118e+07	3.33183e+06
Com_6752_pos	Sec-O-Glucosylhamaudol	C21 H26 O10	Organoheterocyclic compounds	Benzopyrans	0.306332	-1.70683	1.08695	down	2.37684e+06	2.62614e+06	2.87273e+06	513419	1.53508e+06	2.60951e+06	5.12067e+06	5.02124e+06	1.4722e+07	6.9523e+06	7.66833e+06	1.43095e+06
Com_539_pos	3-(3-pyridinyl)propanoic acid	C8 H9 N O2			2.65407	1.40821	1.02796	up	8.76832e+07	7.06973e+07	7.50805e+07	9.36541e+07	7.57781e+07	7.83357e+07	7.7479e+07	7.94186e+07	6.10263e+06	4.76094e+06	6.44133e+06	7.11469e+06
Com_97_pos	(+/-)-CP 47,497-C7-Hydroxy metabolite	C21 H34 O3	Benzenoids	Benzene and substituted derivatives	0.209502	-2.25496	1.07838	down	1.25035e+08	1.03376e+08	9.62005e+07	7.9983e+07	6.54667e+07	2.96043e+07	2.3993e+08	2.46185e+08	1.58839e+08	1.47692e+09	1.42337e+08	1.20794e+08
Com_20735_pos	Neoprzewaquinone A	C36 H28 O6	Organoheterocyclic compounds	Naphthofurans	2.90584	1.53895	1.17523	up	129170	603913	412087	138496	147001	138715	75847.4	76725.4	92425.6	100718	97747.7	96614.5
Com_4204_pos	Chlorogenic acid methyl ester	C17 H20 O9			2.23114	1.15778	1.01333	up	1.60403e+07	1.40715e+07	1.98247e+07	2.03353e+07	6.25988e+06	8.16909e+06	5.77227e+06	4.84329e+06	9.52538e+06	1.10215e+07	4.89063e+06	1.90996e+06
Com_3262_pos	Combretastatin A4	C18 H20 O5	Phenylpropanoids and polyketides	Stilbenes	2.12136	1.08499	1.02088	up	3.54298e+07	2.14168e+07	1.08443e+07	3.9051e+07	1.24465e+07	1.79676e+07	5.95464e+06	7.31338e+06	1.00815e+07	1.15198e+07	1.67005e+07	1.3085e+07
Com_5649_pos	Sodium Houttuyfonate	C14 H27 Na O5 S	Organic acids and derivatives	Organic sulfonic acids and derivatives	2.60598	1.38183	1.07233	up	4.2595e+06	1.53588e+07	4.33552e+06	6.21074e+06	3.23671e+06	2.60487e+06	2.1433e+06	2.20543e+06	1.76293e+06	2.14968e+06	2.79363e+06	2.76175e+06
Com_1227_pos	(+)-ar-Turmerone	C15 H20 O	Lipids and lipid-like molecules	Prenol lipids	3.01498	1.59215	1.06172	up	1.05765e+08	4.26694e+07	1.86876e+07	7.88705e+07	2.23254e+07	2.16464e+07	1.27171e+07	1.66704e+07	2.4586e+07	1.24622e+07	1.54552e+07	1.42838e+07
Com_10358_pos	Cryptotanshinone	C19 H20 O3	Lipids and lipid-like molecules	Prenol lipids	0.0836514	-3.57947	1.12984	down	110786	139248	97712.2	146785	124475	105842	399358	155356	372556	579720	6.74705e+06	411054
Com_18553_pos	Methyl linoleate	C19 H34 O2	Lipids and lipid-like molecules	Fatty Acyls	0.44681	-1.16227	1.10844	down	373448	260976	236470	343464	275679	202568	447531	352321	707439	272896	1.31865e+06	689354
Com_5058_pos	ethyl 2-[(6-oxo-6H-benzo[c]chromen-3-yl)oxy]acetate	C17 H14 O5			0.233176	-2.10051	1.1646	down	2.65567e+06	1.92736e+06	1.74844e+06	2.74832e+06	1.82091e+06	2.0216e+06	1.88367e+06	1.09142e+07	2.20725e+07	6.01187e+06	1.18268e+07	2.70962e+06
Com_15721_pos	Adenosine 5'-Diphosphate	C10 H15 N5 O10 P2	Nucleosides, nucleotides, and analogues	Purine nucleotides	0.536311	-0.898858	1.02624	down	1.12336e+06	394674	469337	556574	1.28727e+06	1.02999e+06	1.32901e+06	759577	1.13795e+06	2.14469e+06	2.20134e+06	1.49159e+06
Com_21396_pos	Tetrahydropapaverine	C20 H25 N O4	Organoheterocyclic compounds	Isoquinolines and derivatives	1.75865	0.814465	1.10496	up	226279	284998	425597	296320	293390	358026	89699.9	85490.1	149960	123436	126857	496183
Com_7837_neg	Timosaponin BII	C45 H76 O19	Lipids and lipid-like molecules	Steroids and steroid derivatives	0.315527	-1.66416	1.06452	down	396079	459006	423780	472331	322124	395253	1.23905e+06	4.00047e+06	550579	633842	678240	721471
Com_22279_pos	Fosfosal	C7 H7 O6 P	Organic acids and derivatives	Organic phosphoric acids and derivatives	0.398169	-1.32855	1.11819	down	65144	54654.7	48723.9	57570.3	67785.8	60513.6	36710.5	118900	122297	168581	269794	173773
Com_22310_pos	Obacunone	C26 H30 O7	Lipids and lipid-like molecules	Prenol lipids	0.39237	-1.34971	1.08943	down	38023.8	40189.9	33536.7	40462.4	34507.6	36327	48531.7	40233.7	68288.9	73153.9	259683	78570.7

## Sheet: Supplementary Table S5-2
Supplementary Table 5-2 The classification, fold change, and VIP information of DAMs identified between R and F
Compound_ID	Name	Formula	Class_I	Class_II	FC	log2FC	VIP	Up.Down	all_R_1	all_R_2	all_R_3	all_R_4	all_R_5	all_R_6	all_FL_1	all_FL_2	all_FL_3	all_FL_4	all_FL_5	all_FL_6
Com_274_neg	Genistein	C15 H10 O5	Phenylpropanoids and polyketides	Isoflavonoids	0.00156283	-9.32162	1.5907	down	328107	358975	480486	349987	279201	302692	1.85811e+08	1.78451e+08	3.04607e+08	2.37848e+08	2.40169e+08	1.96476e+08
Com_3392_neg	Wedelolactone	C16 H10 O7	Phenylpropanoids and polyketides	Isoflavonoids	0.0292928	-5.09331	1.42332	down	349438	426172	376185	389479	283432	349174	1.09759e+07	9.91705e+06	1.46785e+07	1.0793e+07	1.4036e+07	1.38117e+07
Com_1464_pos	Apigenin C-pentoside	C20 H18 O9			0.0425483	-4.55475	1.25991	down	2.40082e+06	2.55205e+06	2.25484e+06	2.6741e+06	2.4061e+06	1.73943e+06	5.11652e+07	4.33872e+07	6.46753e+07	5.2223e+07	5.99012e+07	5.83284e+07
Com_3224_neg	Rhein	C15 H8 O6	Benzenoids	Anthracenes	0.0357358	-4.80648	1.44766	down	435118	547518	494440	488525	358555	448597	9.29614e+06	1.55364e+07	1.2949e+07	1.50526e+07	1.16064e+07	1.31498e+07
Com_7334_pos	Spinosin	C28 H32 O15	Phenylpropanoids and polyketides	Flavonoids	0.0909915	-3.45812	1.41615	down	582172	704535	710596	764694	715449	533861	7.42506e+06	6.52129e+06	9.23073e+06	6.69715e+06	6.30628e+06	7.9039e+06
Com_11_pos	DL-Arginine	C6 H14 N4 O2	Organic acids and derivatives	Carboxylic acids and derivatives	212.534	7.73155	1.14056	up	4.46688e+09	7.56492e+09	4.72497e+09	3.20375e+09	6.92475e+09	6.18243e+09	1.8733e+07	3.00368e+07	3.48799e+07	1.87563e+07	2.91272e+07	2.40545e+07
Com_256_neg	Tricin 4'-O-(syringyl alcohol) ether	C26 H24 O10			0.00245818	-8.6682	1.35593	down	1.2948e+06	624923	591037	745033	497598	565908	3.03909e+08	1.86855e+08	3.31771e+08	2.60094e+08	3.36757e+08	3.3773e+08
Com_450_neg	L-Ornithine	C5 H12 N2 O2	Organic acids and derivatives	Carboxylic acids and derivatives	393.011	8.61843	1.30448	up	1.35074e+08	2.57786e+08	2.12692e+08	1.18839e+08	1.92188e+08	2.86584e+08	275143	777600	488692	366071	677485	476404
Com_890_pos	Eicosapentaenoic acid	C20 H30 O2	Lipids and lipid-like molecules	Fatty Acyls	0.0339816	-4.8791	1.54769	down	2.07063e+06	3.31284e+06	2.74806e+06	4.01093e+06	2.71972e+06	2.70691e+06	7.08849e+07	8.25046e+07	1.09958e+08	5.67699e+07	9.71393e+07	9.97608e+07
Com_3609_pos	L-Saccharopine	C11 H20 N2 O6	Organic acids and derivatives	Carboxylic acids and derivatives	0.0344721	-4.85843	1.55491	down	986754	621282	578508	661592	653965	616379	1.30961e+07	2.18336e+07	2.09472e+07	1.83263e+07	2.77243e+07	1.75454e+07
Com_3617_pos	Methionine sulfoxide	C5 H11 N O3 S	Organic acids and derivatives	Carboxylic acids and derivatives	0.0371448	-4.7507	1.56596	down	693532	570251	483559	519531	683851	622856	1.39213e+07	1.55726e+07	1.51722e+07	1.96254e+07	2.06755e+07	1.12398e+07
Com_61_neg	Bilobalide	C15 H18 O8	Lipids and lipid-like molecules	Prenol lipids	0.00435583	-7.84284	1.56	down	3.08999e+06	2.22368e+06	2.55984e+06	3.3459e+06	1.27938e+06	4.19487e+06	5.17765e+08	5.89305e+08	5.76292e+08	1.28073e+09	4.35952e+08	4.32442e+08
Com_1403_neg	Ligustroflavone	C33 H40 O18	Phenylpropanoids and polyketides	Flavonoids	0.0112976	-6.46785	1.56296	down	282162	437246	486363	299172	401644	284126	4.20818e+07	4.79015e+07	2.09054e+07	3.36465e+07	2.40062e+07	2.5369e+07
Com_2686_pos	4-[(4-phenethyl-1,4-diazepan-1-yl)sulfonyl]-2,1,3-benzoxadiazole	C19 H22 N4 O3 S			34.4679	5.10718	1.45074	up	1.81356e+07	1.83041e+07	3.75584e+07	2.68951e+07	2.6758e+07	2.52615e+07	623732	848660	1.00721e+06	658607	718025	580153
Com_899_pos	Methacycline	C22 H22 N2 O8			0.00538166	-7.53773	1.44406	down	525291	452904	444001	498206	457513	462371	6.56618e+07	8.17497e+07	1.14248e+08	8.86172e+07	7.88121e+07	9.86831e+07
Com_2634_pos	N'2-(2-furylcarbonyl)-3-chloro-4-methylthiophene-2-carbohydrazide	C11 H9 Cl N2 O3 S			0.0300943	-5.05437	1.379	down	796320	966324	653873	455613	730035	941289	2.09641e+07	2.07476e+07	4.03806e+07	2.02203e+07	2.27309e+07	2.59304e+07
Com_1370_neg	Sepiapterin	C9 H11 N5 O3	Organoheterocyclic compounds	Pteridines and derivatives	0.0373364	-4.74327	1.3905	down	1.05165e+06	1.56696e+06	1.86321e+06	1.20793e+06	1.48672e+06	1.18761e+06	2.90665e+07	2.96229e+07	4.90334e+07	3.3064e+07	5.26746e+07	3.05583e+07
Com_4280_pos	Lupulin A	C30 H46 O11	Organic acids and derivatives	Carboxylic acids and derivatives	0.0482617	-4.37298	1.38182	down	806934	602190	546287	858691	611726	631634	1.46376e+07	1.25491e+07	2.16631e+07	1.28118e+07	1.13892e+07	1.10212e+07
Com_3258_pos	Apigenin	C15 H10 O5	Phenylpropanoids and polyketides	Flavonoids	0.0456242	-4.45406	1.40076	down	758648	1.0906e+06	1.13154e+06	1.13706e+06	1.09986e+06	757609	2.62074e+07	2.05506e+07	3.05625e+07	1.45485e+07	1.8764e+07	2.0335e+07
Com_31_pos	N-Methylisoleucine	C7 H15 N O2	Organic acids and derivatives	Carboxylic acids and derivatives	0.00852939	-6.87334	1.26124	down	2.22557e+07	1.22499e+07	1.15045e+07	1.66701e+07	2.41819e+07	2.21063e+07	1.76169e+09	1.70268e+09	3.15365e+09	1.02789e+09	2.36955e+09	2.76017e+09
Com_26_pos	MAG (18:3)	C21 H36 O4	Lipids and lipid-like molecules	Glycerolipids	0.015946	-5.97066	1.16065	down	1.58565e+07	1.59455e+07	1.70074e+07	1.68943e+07	7.64658e+06	1.16603e+07	1.22225e+09	9.99003e+08	1.19707e+09	4.91715e+08	7.07094e+08	7.14029e+08
Com_1040_pos	2-(2-amino-3-methylbutanamido)-3-phenylpropanoic acid	C14 H20 N2 O3			0.0127608	-6.29214	1.57785	down	969918	603894	510750	520846	692532	1.26721e+06	3.8981e+07	4.59604e+07	1.09617e+08	5.44325e+07	6.32425e+07	4.55144e+07
Com_3401_pos	Aflatoxin M1	C17 H12 O7	Phenylpropanoids and polyketides	Coumarins and derivatives	0.0419163	-4.57635	1.35171	down	1.16984e+06	689183	624467	954241	728009	565875	1.50709e+07	1.59653e+07	2.89985e+07	1.42238e+07	2.05236e+07	1.81004e+07
Com_2195_pos	Daphnoretin	C19 H12 O7	Phenylpropanoids and polyketides	Coumarins and derivatives	12.0537	3.5914	1.45076	up	4.41231e+07	4.41457e+07	4.69166e+07	5.2644e+07	3.9651e+07	3.59969e+07	3.90381e+06	4.7554e+06	3.98191e+06	2.65776e+06	3.12325e+06	3.43656e+06
Com_2159_neg	15(R),19(R)-Hydroxy prostaglandin F1α	C20 H36 O6	Lipids and lipid-like molecules	Fatty Acyls	0.0567022	-4.14045	1.51557	down	1.41694e+06	1.27254e+06	947987	1.36352e+06	798117	945317	1.55055e+07	2.6669e+07	1.3231e+07	2.09248e+07	2.41532e+07	1.8461e+07
Com_2893_pos	gamma-Glutamylleucine	C11 H20 N2 O5	Organic acids and derivatives	Carboxylic acids and derivatives	0.0321255	-4.96014	1.56572	down	792407	473768	702964	722630	523626	791867	1.48968e+07	1.90042e+07	3.57655e+07	1.71929e+07	2.01869e+07	1.76912e+07
Com_4934_neg	3-[2-(1,3,5-trimethyl-1H-pyrazol-4-yl)hydrazono]pentane-2,4-dione	C11 H16 N4 O2			0.069369	-3.84957	1.57573	down	443231	381023	298431	380571	359677	458250	5.58079e+06	4.29843e+06	7.91421e+06	5.33721e+06	4.30153e+06	6.0292e+06
Com_9677_pos	Galangin	C15 H10 O5	Phenylpropanoids and polyketides	Flavonoids	0.0292529	-5.09527	1.49049	down	135818	127974	119608	147907	111696	102226	3.52135e+06	3.37603e+06	6.45586e+06	4.0531e+06	3.4224e+06	4.64658e+06
Com_695_pos	Leucylproline	C11 H20 N2 O3	Organic acids and derivatives	Carboxylic acids and derivatives	0.0478419	-4.38558	1.56419	down	6.07255e+06	4.19534e+06	3.64282e+06	6.027e+06	3.95634e+06	5.39054e+06	7.08724e+07	9.09126e+07	1.52294e+08	1.18286e+08	1.02438e+08	7.73087e+07
Com_510_neg	(2-anilino-4-methyl-1,3-thiazol-5-yl)(4-methoxyphenyl)methanone	C18 H16 N2 O2 S			44.4403	5.4738	1.33072	up	1.86309e+08	2.24181e+08	1.31383e+08	1.58413e+08	1.4061e+08	1.96107e+08	4.46722e+06	3.48945e+06	3.99026e+06	3.76793e+06	3.78597e+06	3.83394e+06
Com_2167_pos	Timosaponin A3	C39 H64 O13	Lipids and lipid-like molecules	Steroids and steroid derivatives	0.019387	-5.68877	1.2014	down	280905	255861	235250	257979	213829	201224	1.71248e+07	9.23946e+06	1.32096e+07	8.91226e+06	1.46908e+07	1.136e+07
Com_1117_pos	(-)-Norepinephrine N-hexoside	C14 H21 N O8			21.1224	4.4007	1.54369	up	7.80448e+07	6.65576e+07	7.80094e+07	1.29977e+08	6.06128e+07	7.28526e+07	5.5873e+06	5.08636e+06	2.79148e+06	3.40175e+06	3.1579e+06	2.9865e+06
Com_2962_neg	Isorhamnetin	C16 H12 O7	Phenylpropanoids and polyketides	Flavonoids	0.114733	-3.12365	1.35213	down	1.59405e+06	2.05837e+06	1.4409e+06	1.89014e+06	1.24554e+06	1.37511e+06	1.32398e+07	1.35825e+07	1.49226e+07	1.72722e+07	1.24975e+07	1.2194e+07
Com_2130_neg	Selgin C-hexoside	C22 H22 O12			0.050704	-4.30176	1.36975	down	897915	1.11789e+06	1.21241e+06	922931	1.01112e+06	805748	2.085e+07	1.45559e+07	2.77225e+07	1.50575e+07	1.74489e+07	2.20682e+07
Com_4103_neg	Chrysin	C15 H10 O4	Phenylpropanoids and polyketides	Flavonoids	0.0482669	-4.37282	1.4094	down	367597	502310	427041	424162	309570	353341	5.72644e+06	6.97998e+06	1.08398e+07	9.10877e+06	1.0284e+07	6.45345e+06
Com_5533_pos	Ganoderic acid C2	C30 H46 O7	Lipids and lipid-like molecules	Prenol lipids	0.167526	-2.57754	1.51948	down	2.11577e+06	1.64754e+06	1.50149e+06	1.93165e+06	1.5442e+06	1.53644e+06	1.10521e+07	9.20246e+06	1.09437e+07	1.0775e+07	7.38495e+06	1.19878e+07
Com_7999_pos	(5-L-Glutamyl)-L-amino acid	C8 H14 N2 O5	Organic acids and derivatives	Carboxylic acids and derivatives	0.0920427	-3.44155	1.50499	down	737997	507952	409500	525821	504733	489886	4.47688e+06	7.85854e+06	7.00231e+06	4.71326e+06	5.85093e+06	4.6026e+06
Com_1461_pos	Targinine	C7 H16 N4 O2	Organic acids and derivatives	Carboxylic acids and derivatives	61.9515	5.95307	1.40258	up	6.89008e+07	7.68807e+07	5.9072e+07	4.56851e+07	5.68076e+07	6.51767e+07	761690	1.29944e+06	1.31913e+06	610436	786901	1.23554e+06
Com_2092_pos	Ala-Ile	C9 H18 N2 O3	Organic acids and derivatives	Carboxylic acids and derivatives	0.0224372	-5.47796	1.55098	down	751290	497976	613985	832144	338612	977121	2.13853e+07	2.55503e+07	5.20573e+07	2.22885e+07	3.37183e+07	2.37717e+07
Com_2947_pos	Przewaquinone A	C19 H18 O4	Lipids and lipid-like molecules	Prenol lipids	0.109166	-3.19541	1.45381	down	1.60279e+06	2.07416e+06	2.11069e+06	3.03125e+06	2.24935e+06	1.75964e+06	1.46409e+07	2.02742e+07	2.3325e+07	2.56296e+07	1.6863e+07	1.67754e+07
Com_293_neg	L-Threonic acid	C4 H8 O5	Organic oxygen compounds	Organooxygen compounds	0.016479	-5.92322	1.36471	down	4.16578e+06	3.28251e+06	1.73462e+06	2.85714e+06	3.70569e+06	4.42062e+06	2.07123e+08	1.79624e+08	2.8687e+08	1.70101e+08	1.84899e+08	1.95141e+08
Com_135_neg	1,3,7-Trimethyluric acid	C8 H10 N4 O3	Organoheterocyclic compounds	Imidazopyrimidines	0.251422	-1.99182	1.54224	down	1.207e+08	1.2832e+08	1.35306e+08	1.53288e+08	1.03839e+08	1.12673e+08	4.60084e+08	4.98623e+08	4.34798e+08	5.85233e+08	5.84001e+08	4.36705e+08
Com_814_pos	Phosphocholine	C5 H14 N O4 P	Organic nitrogen compounds	Organonitrogen compounds	0.081451	-3.61792	1.53227	down	1.06293e+07	7.30369e+06	1.01537e+07	6.66977e+06	9.22425e+06	6.14181e+06	8.58688e+07	1.22899e+08	1.00268e+08	6.58646e+07	1.36034e+08	1.04436e+08
Com_5720_pos	Benzamidine	C7 H8 N2	Benzenoids	Benzene and substituted derivatives	7.53697	2.91398	1.57578	up	8.60974e+06	8.04229e+06	9.85025e+06	9.87361e+06	9.50502e+06	1.43923e+07	1.7104e+06	1.36163e+06	1.43468e+06	964427	1.40037e+06	1.12551e+06
Com_45_pos	Swainsonine	C8 H15 N O3	Organoheterocyclic compounds	Indolizidines	102.773	6.68331	1.17006	up	1.88828e+09	2.63575e+09	1.66277e+09	9.34932e+08	3.16649e+09	2.32845e+09	1.14639e+07	1.82865e+07	2.61197e+07	1.19262e+07	4.0035e+07	1.49316e+07
Com_3719_pos	Tricin O-malonylhexoside	C26 H26 O15	Phenylpropanoids and polyketides	Flavonoids	0.0564438	-4.14704	1.40548	down	920262	1.11511e+06	997792	1.01006e+06	1.05304e+06	661577	1.50459e+07	1.43906e+07	2.59244e+07	1.12992e+07	1.86745e+07	1.66755e+07
Com_3511_pos	2-[(3S)-1-Benzyl-3-pyrrolidinyl]-1,3-benzothiazole	C18 H18 N2 S	Organoheterocyclic compounds	Benzothiazoles	0.0339238	-4.88156	1.53724	down	702368	352099	411472	641721	397336	516351	1.04102e+07	1.22471e+07	2.78336e+07	1.17561e+07	1.44389e+07	1.23767e+07
Com_5952_pos	8-Hydroxyguanosine	C10 H13 N5 O6	Nucleosides, nucleotides, and analogues	Purine nucleosides	0.0798494	-3.64658	1.44555	down	710183	613021	825624	1.11091e+06	737480	692023	8.21457e+06	8.72905e+06	1.36744e+07	6.34991e+06	1.0928e+07	1.08301e+07
Com_779_pos	2,3-Dinor-8-epi-prostaglandin F2α	C18 H30 O5	Lipids and lipid-like molecules	Fatty Acyls	0.0375574	-4.73476	1.50705	down	4.14989e+06	3.20367e+06	3.00246e+06	4.50858e+06	2.978e+06	3.0226e+06	6.63119e+07	8.49952e+07	1.44972e+08	6.65472e+07	1.11265e+08	8.14637e+07
Com_3869_pos	Daidzein	C15 H10 O4	Phenylpropanoids and polyketides	Isoflavonoids	0.0285371	-5.13102	1.43629	down	496350	553475	451640	544448	479557	478498	1.29726e+07	1.46711e+07	2.47861e+07	1.72232e+07	1.73234e+07	1.82889e+07
Com_2373_pos	4-Methoxycinnamaldehyde	C10 H10 O2	Phenylpropanoids and polyketides	Cinnamaldehydes	7.12714	2.83332	1.56857	up	2.89326e+07	3.00389e+07	3.6739e+07	3.46576e+07	3.38961e+07	4.40978e+07	5.67195e+06	5.59173e+06	5.45147e+06	4.10186e+06	5.05074e+06	3.36727e+06
Com_5833_neg	Leu-Pro	C11 H20 N2 O3	Organic acids and derivatives	Carboxylic acids and derivatives	0.0791131	-3.65994	1.53469	down	330106	385495	477768	427137	343260	352461	3.05745e+06	4.86808e+06	5.79371e+06	5.50152e+06	5.65692e+06	4.39975e+06
Com_2998_neg	2-Ethylbutyric Acid	C6 H12 O2	Lipids and lipid-like molecules	Fatty Acyls	0.0587656	-4.08888	1.42499	down	803099	972785	1.04398e+06	889029	646966	797030	1.41656e+07	1.70667e+07	1.59224e+07	8.25437e+06	1.7622e+07	1.46545e+07
Com_9193_pos	NLK	C16 H31 N5 O5			0.0950218	-3.3956	1.4384	down	542906	426666	580091	395175	471133	586271	4.03206e+06	5.23351e+06	6.95307e+06	5.21702e+06	6.43045e+06	3.72919e+06
Com_212_pos	Euphorbia factor L1	C32 H40 O8	Lipids and lipid-like molecules	Prenol lipids	0.0254548	-5.29592	1.07367	down	1.92477e+06	3.75155e+06	2.53215e+06	2.65082e+06	1.49053e+06	3.126e+06	9.62782e+07	1.05372e+08	1.88751e+08	5.48576e+07	8.73269e+07	7.53878e+07
Com_49_pos	(3beta,9xi)-3-(beta-D-Glucopyranosyloxy)-14-hydroxycard-20(22)-enolide	C29 H44 O9			0.0228994	-5.44855	1.18271	down	1.37868e+07	2.13462e+07	1.74396e+07	1.72519e+07	6.24612e+06	1.4049e+07	7.83802e+08	7.52735e+08	8.85789e+08	3.52797e+08	6.76227e+08	4.84106e+08
Com_3587_neg	Histamine	C5 H9 N3	Organic nitrogen compounds	Organonitrogen compounds	66.1046	6.04668	1.36115	up	9.81806e+06	1.93569e+07	1.59947e+07	8.21978e+06	1.38511e+07	2.13717e+07	267117	173869	204032	204969	290893	199606
Com_714_neg	2-Hydroxy-2-methylbutanoic acid	C5 H10 O3	Lipids and lipid-like molecules	Fatty Acyls	0.056836	-4.13705	1.40156	down	5.33916e+06	4.11076e+06	3.49128e+06	4.35063e+06	3.92322e+06	6.25605e+06	1.12889e+08	5.50018e+07	1.03539e+08	7.56283e+07	5.21968e+07	8.40849e+07
Com_94_pos	Palmitoleic Acid	C16 H30 O2	Lipids and lipid-like molecules	Fatty Acyls	0.0792983	-3.65657	1.21525	down	4.3652e+07	2.68786e+07	2.02784e+07	3.52355e+07	2.24575e+07	3.61122e+07	2.91246e+08	4.25492e+08	5.30291e+08	4.2197e+08	3.57412e+08	3.01688e+08
Com_4418_neg	Keracyanin chloride	C27 H31 Cl O15	Phenylpropanoids and polyketides	Flavonoids	0.0522872	-4.2574	1.39641	down	341972	374145	500791	364777	291000	315484	6.63625e+06	4.07494e+06	9.6336e+06	6.58874e+06	9.10689e+06	5.80864e+06
Com_12488_pos	LysoPC 16:2	C24 H46 N O7 P			0.118329	-3.07913	1.58673	down	343103	315066	280395	338225	276073	258075	2.95031e+06	1.93622e+06	3.02655e+06	2.71307e+06	1.87214e+06	2.80603e+06
Com_3716_neg	Aurantio-obtusin	C17 H14 O7	Benzenoids	Anthracenes	0.0875935	-3.51303	1.38225	down	623973	1.02646e+06	1.11326e+06	847453	928431	739853	9.05537e+06	7.47192e+06	1.28312e+07	6.74421e+06	1.4335e+07	9.83428e+06
Com_3005_neg	D-Ribose	C5 H10 O5	Organic oxygen compounds	Organooxygen compounds	0.0464	-4.42973	1.4294	down	935548	553105	876102	852435	500356	531215	1.81934e+07	1.42689e+07	1.28848e+07	1.42218e+07	1.73684e+07	1.46308e+07
Com_1065_neg	Mevalonic acid	C6 H12 O4	Lipids and lipid-like molecules	Fatty Acyls	0.215036	-2.21735	1.07313	down	4.40081e+06	3.27098e+06	3.21089e+06	4.63237e+06	3.57439e+06	5.02723e+06	1.72326e+07	1.52685e+07	2.60038e+07	1.77373e+07	1.78334e+07	1.80761e+07
Com_258_pos	Nicotinamide	C6 H6 N2 O	Organoheterocyclic compounds	Pyridines and derivatives	0.0812213	-3.622	1.47465	down	4.25311e+07	2.43343e+07	2.26186e+07	3.08508e+07	1.93987e+07	2.03233e+07	2.92949e+08	2.94105e+08	4.72091e+08	2.06857e+08	4.38317e+08	2.66308e+08
Com_1716_neg	1-(4-methylphenyl)-3-(2-pyridylthio)pyrrolidine-2,5-dione	C16 H14 N2 O2 S			18.0458	4.17359	1.46918	up	4.97859e+07	3.71154e+07	3.56805e+07	6.33968e+07	2.56977e+07	4.42563e+07	2.92846e+06	2.42723e+06	1.99592e+06	1.83858e+06	2.39624e+06	2.59596e+06
Com_1086_pos	Trachelogenin	C21 H24 O7	Lignans, neolignans and related compounds	Furanoid lignans	0.0157914	-5.98471	1.22496	down	358014	429979	491269	570191	880862	358346	1.59453e+07	2.58106e+07	6.9319e+07	2.19595e+07	2.65335e+07	3.60228e+07
Com_4284_pos	Glycyl-L-leucine	C8 H16 N2 O3	Organic acids and derivatives	Carboxylic acids and derivatives	0.0720732	-3.79439	1.55045	down	1.24918e+06	801799	843272	1.00234e+06	819364	1.06195e+06	9.41949e+06	1.16032e+07	2.16356e+07	1.0429e+07	1.4949e+07	1.21308e+07
Com_175_pos	Phenmetrazine	C11 H15 N O	Organoheterocyclic compounds	Oxazinanes	0.0174009	-5.8447	1.4384	down	1.12695e+07	4.66225e+06	3.20643e+06	6.00623e+06	5.18223e+06	2.41023e+06	2.36766e+08	2.77268e+08	6.67791e+08	2.65529e+08	1.75646e+08	2.58339e+08
Com_1276_pos	Nootkatone	C15 H22 O	Lipids and lipid-like molecules	Prenol lipids	2.80168	1.48629	1.47963	up	7.68715e+07	7.83735e+07	8.31762e+07	1.018e+08	8.15568e+07	7.87393e+07	2.64162e+07	3.04507e+07	3.63899e+07	2.47627e+07	2.94964e+07	3.11327e+07
Com_231_pos	Guanine	C5 H5 N5 O	Organoheterocyclic compounds	Imidazopyrimidines	0.0511163	-4.29007	1.55715	down	3.01798e+07	9.41907e+06	1.35368e+07	2.03486e+07	1.50291e+07	1.8732e+07	2.20336e+08	3.31827e+08	5.24131e+08	3.149e+08	4.45755e+08	2.61117e+08
Com_1035_pos	Argininosuccinic acid	C10 H18 N4 O6	Organic acids and derivatives	Carboxylic acids and derivatives	119.991	6.90678	1.34029	up	1.21431e+08	1.11518e+08	4.13182e+07	8.40516e+07	7.92059e+07	7.37085e+07	717802	666758	774380	592410	853183	656071
Com_10768_pos	Auraptene	C19 H22 O3	Lipids and lipid-like molecules	Prenol lipids	0.137274	-2.86486	1.42021	down	695395	409675	371206	539162	432755	336376	2.63658e+06	3.09739e+06	4.3798e+06	3.40801e+06	2.7632e+06	3.9997e+06
Com_401_neg	Azelaic acid	C9 H16 O4	Lipids and lipid-like molecules	Fatty Acyls	0.0823578	-3.60195	1.51324	down	1.87928e+07	7.82126e+06	1.07134e+07	1.6952e+07	1.03023e+07	1.30545e+07	8.49405e+07	2.03171e+08	1.50592e+08	1.4827e+08	1.90141e+08	1.65556e+08
Com_1037_pos	WLH	C23 H30 N6 O4			0.00949013	-6.71936	1.22312	down	318038	280550	248676	265216	226999	227051	4.49691e+07	2.02884e+07	2.96686e+07	2.91806e+07	1.46019e+07	2.63606e+07
Com_6206_pos	Folinic acid	C20 H23 N7 O7	Organoheterocyclic compounds	Pteridines and derivatives	19.7867	4.30646	1.49385	up	1.19119e+07	1.34793e+07	1.07313e+07	1.54022e+07	1.03483e+07	1.13254e+07	833889	605634	756478	677701	464263	361414
Com_145_pos	12-Oxo phytodienoic acid	C18 H28 O3	Lipids and lipid-like molecules	Fatty Acyls	0.075684	-3.72387	1.51459	down	5.8495e+07	2.98834e+07	3.16075e+07	5.80888e+07	3.07717e+07	3.20944e+07	4.34467e+08	4.17345e+08	8.24442e+08	3.14841e+08	6.20615e+08	5.71798e+08
Com_353_pos	2-(4-aminophenoxy)isophthalonitrile	C14 H9 N3 O			0.0336289	-4.89415	1.39574	down	7.3516e+06	6.21672e+06	1.44639e+07	6.31601e+06	4.81642e+06	3.94709e+06	2.00783e+08	2.8741e+08	2.83271e+08	1.70884e+08	2.07538e+08	1.32096e+08
Com_1010_pos	4-(2,3-dihydro-1,4-benzodioxin-6-yl)butanoic acid	C12 H14 O4			26.8622	4.74751	1.5101	up	1.32081e+08	8.11965e+07	4.89275e+07	1.05615e+08	1.04885e+08	9.93696e+07	3.24147e+06	3.33298e+06	5.13699e+06	2.53337e+06	1.62954e+06	5.42229e+06
Com_3271_pos	Riboflavin	C17 H20 N4 O6	Organoheterocyclic compounds	Pteridines and derivatives	0.0501814	-4.3167	1.175	down	505951	468491	785076	266259	592039	350203	8.13269e+06	7.70252e+06	1.43757e+07	5.23466e+06	1.45433e+07	9.15701e+06
Com_6783_pos	Heteroclitin D	C27 H30 O8	Phenylpropanoids and polyketides	Tannins	20.0797	4.32766	1.53904	up	5.94924e+06	1.17735e+07	9.17662e+06	1.41256e+07	9.52682e+06	8.04723e+06	482531	515917	581088	400368	507071	431352
Com_4013_neg	Eupatilin	C18 H16 O7	Phenylpropanoids and polyketides	Flavonoids	0.073825	-3.75975	1.44402	down	459279	624810	585705	578188	407587	455566	6.25005e+06	5.8017e+06	1.1163e+07	5.34109e+06	8.52123e+06	5.06494e+06
Com_69_pos	Denin	C33 H56 O14	Lipids and lipid-like molecules	Steroids and steroid derivatives	0.0338475	-4.88481	1.03763	down	9.04853e+06	1.2781e+07	1.16692e+07	1.02358e+07	4.01616e+06	9.90164e+06	3.96411e+08	2.64414e+08	3.07016e+08	1.96976e+08	2.97332e+08	2.41146e+08
Com_4824_neg	Ala-Leu	C9 H18 N2 O3	Organic acids and derivatives	Carboxylic acids and derivatives	0.0372701	-4.74584	1.5558	down	216595	184292	270576	212335	139742	470929	4.5328e+06	6.72952e+06	8.23713e+06	6.24673e+06	8.63292e+06	5.71923e+06
Com_627_neg	2,3-dinor Prostaglandin E1	C18 H30 O5	Lipids and lipid-like molecules	Fatty Acyls	0.00783247	-6.99632	1.52067	down	545911	769518	696184	665696	447213	524770	3.58408e+07	1.13906e+08	6.32617e+07	1.20192e+08	8.43996e+07	4.83188e+07
Com_2078_pos	3'-Hydroxypterostilbene	C16 H16 O4	Phenylpropanoids and polyketides	Stilbenes	0.118302	-3.07945	1.06363	down	2.4504e+06	1.95315e+06	1.59379e+06	2.01379e+06	1.81056e+06	1.84442e+06	1.57591e+07	1.37432e+07	2.65114e+07	1.41222e+07	1.32128e+07	1.52641e+07
Com_4627_pos	Kanamycin	C18 H36 N4 O11	Organic oxygen compounds	Organooxygen compounds	10.2577	3.35864	1.42283	up	2.06435e+07	1.12069e+07	1.48231e+07	2.37462e+07	1.29174e+07	1.35381e+07	1.42135e+06	2.83057e+06	1.54424e+06	1.13152e+06	1.22282e+06	1.2936e+06
Com_872_pos	(+/-)11(12)-EET	C20 H32 O3	Lipids and lipid-like molecules	Fatty Acyls	0.0467346	-4.41937	1.52208	down	4.42863e+06	4.70759e+06	4.15934e+06	4.93272e+06	4.43836e+06	3.33878e+06	7.01108e+07	5.42008e+07	1.07771e+08	9.58727e+07	1.30573e+08	9.79206e+07
Com_6107_pos	Leonurine	C14 H21 N3 O5	Benzenoids	Benzene and substituted derivatives	0.0846784	-3.56186	1.47844	down	484758	610552	915075	634806	628529	766999	5.72482e+06	6.7744e+06	1.35435e+07	6.80208e+06	9.09908e+06	5.77455e+06
Com_535_neg	Xylitol	C5 H12 O5	Organic oxygen compounds	Organooxygen compounds	0.353604	-1.49979	1.03846	down	2.89513e+07	2.75742e+07	2.27693e+07	2.44459e+07	1.97464e+07	2.24136e+07	8.63066e+07	6.59659e+07	7.20242e+07	6.94608e+07	6.18324e+07	5.70206e+07
Com_1335_pos	(11E,15Z)-9,10,13-trihydroxyoctadeca-11,15-dienoic acid	C18 H32 O5			0.0913744	-3.45207	1.52953	down	7.36921e+06	3.71323e+06	3.75022e+06	7.26779e+06	5.36475e+06	5.81837e+06	3.22153e+07	6.87875e+07	7.75396e+07	4.66779e+07	7.41943e+07	6.48406e+07
Com_3141_pos	Phytocassane E	C20 H28 O3	Lipids and lipid-like molecules	Prenol lipids	0.190003	-2.39591	1.37654	down	3.5419e+06	3.765e+06	3.32653e+06	5.05197e+06	3.54968e+06	3.22539e+06	1.4694e+07	2.64895e+07	1.64114e+07	2.34118e+07	2.07081e+07	1.64963e+07
Com_1589_pos	Shikimic Acid	C7 H10 O5	Organic oxygen compounds	Organooxygen compounds	0.197234	-2.34202	1.42569	down	1.25228e+07	8.21789e+06	9.07722e+06	1.18715e+07	7.0526e+06	7.67126e+06	3.75383e+07	4.09409e+07	4.3885e+07	5.03715e+07	6.45076e+07	4.8778e+07
Com_7143_pos	Nicotinamide N-oxide	C6 H6 N2 O2			0.125148	-2.99829	1.34861	down	1.32575e+06	781031	707691	1.08141e+06	825032	781544	7.03965e+06	5.60501e+06	1.07068e+07	4.567e+06	7.97302e+06	8.07602e+06
Com_132_neg	2-Hydroxycaproic acid	C6 H12 O3	Lipids and lipid-like molecules	Fatty Acyls	0.140603	-2.8303	1.36801	down	5.33427e+07	6.30989e+07	3.75769e+07	6.00222e+07	5.07093e+07	7.17726e+07	4.51129e+08	3.12427e+08	6.14928e+08	3.7295e+08	2.7744e+08	3.64551e+08
Com_358_pos	9-Oxo-ODE	C18 H30 O3	Lipids and lipid-like molecules	Fatty Acyls	0.178117	-2.4891	1.50954	down	5.15905e+07	3.01132e+07	3.04688e+07	4.83163e+07	3.92664e+07	5.30048e+07	1.53987e+08	2.39038e+08	2.80393e+08	2.24439e+08	2.70066e+08	2.51141e+08
Com_8137_pos	Curcurbitacin IIA	C32 H50 O8	Lipids and lipid-like molecules	Steroids and steroid derivatives	0.111474	-3.16522	1.46629	down	728838	622009	562427	762455	609523	568192	5.70943e+06	4.81257e+06	8.74913e+06	4.76639e+06	4.22636e+06	6.30415e+06
Com_2247_pos	α-Linolenoyl ethanolamide	C20 H35 N O2	Organic nitrogen compounds	Organonitrogen compounds	0.0721995	-3.79187	1.28203	down	1.11025e+06	2.14256e+06	2.33296e+06	1.5983e+06	1.36982e+06	915391	1.71382e+07	2.31047e+07	2.65383e+07	3.4994e+07	1.75483e+07	1.18308e+07
Com_114_neg	7-Methylxanthine	C6 H6 N4 O2	Organoheterocyclic compounds	Imidazopyrimidines	0.152468	-2.71342	1.57893	down	1.13358e+08	1.12199e+08	8.25992e+07	1.27589e+08	7.64104e+07	8.4339e+07	7.28242e+08	6.38844e+08	5.66451e+08	6.30084e+08	7.08935e+08	6.3971e+08
Com_16597_pos	Oroxin B	C27 H30 O15	Phenylpropanoids and polyketides	Flavonoids	0.169315	-2.56221	1.42687	down	220445	181443	173225	218602	193755	157499	993043	949465	1.72066e+06	1.16695e+06	924159	1.00807e+06
Com_1898_pos	Momordin Ic	C41 H64 O13	Lipids and lipid-like molecules	Prenol lipids	0.0191576	-5.70594	1.19129	down	359721	327651	301257	330363	273826	275393	2.55843e+07	1.4495e+07	2.02492e+07	1.17376e+07	9.60145e+06	1.58503e+07
Com_1001_pos	Glycerol 3-phosphate	C3 H9 O6 P	Lipids and lipid-like molecules	Glycerophospholipids	0.0443738	-4.49415	1.51894	down	2.37888e+06	3.95206e+06	4.07979e+06	6.17415e+06	2.00605e+06	3.63925e+06	6.16458e+07	7.64428e+07	7.67531e+07	8.24093e+07	1.18276e+08	8.54493e+07
Com_800_pos	Prostaglandin K2	C20 H30 O5	Lipids and lipid-like molecules	Fatty Acyls	0.0232148	-5.42881	1.47254	down	1.99391e+06	860579	1.01526e+06	2.46948e+06	1.25595e+06	1.20268e+06	2.71565e+07	7.18673e+07	6.27347e+07	1.03463e+08	8.42688e+07	2.94857e+07
Com_5359_neg	MGMG (18:2)	C27 H48 O9			0.115311	-3.1164	1.48764	down	433437	586400	520635	566436	514403	466454	4.72001e+06	3.95666e+06	6.77442e+06	3.30129e+06	4.36731e+06	3.65803e+06
Com_4215_neg	Hydroxycitric acid	C6 H8 O8	Organic acids and derivatives	Carboxylic acids and derivatives	0.0948558	-3.39812	1.46302	down	695145	752694	723763	779391	648472	854977	8.23223e+06	5.52057e+06	8.51982e+06	1.01935e+07	8.82819e+06	5.66582e+06
Com_3365_neg	2-Hydroxyisocaproic Acid	C6 H12 O3	Lipids and lipid-like molecules	Fatty Acyls	0.297618	-1.74847	1.12395	down	1.97334e+06	2.00121e+06	2.1241e+06	2.32407e+06	1.78294e+06	2.05621e+06	6.33332e+06	6.28252e+06	9.28491e+06	6.31164e+06	7.00149e+06	5.98612e+06
Com_2537_pos	N-Sinapoylputrescine	C15 H22 N2 O4	Benzenoids	Phenols	0.0420613	-4.57136	1.49674	down	713996	950530	1.07841e+06	1.06593e+06	1.15956e+06	890760	1.42251e+07	1.9196e+07	4.24484e+07	2.30084e+07	2.38334e+07	1.65901e+07
Com_490_neg	(+/-)9(10)-EpOME	C18 H32 O3	Lipids and lipid-like molecules	Fatty Acyls	0.0608364	-4.03892	1.26458	down	5.28628e+06	5.1279e+06	4.08431e+06	7.20943e+06	2.09972e+06	3.25486e+06	5.05105e+07	7.41633e+07	9.49733e+07	5.92823e+07	1.06947e+08	5.8964e+07
Com_5770_pos	VLK	C17 H34 N4 O4			0.0145118	-6.10663	1.54995	down	90833.9	80586.8	99392.7	107866	97475.8	168171	2.92941e+06	7.03962e+06	1.46793e+07	6.16733e+06	8.20907e+06	5.37553e+06
Com_1442_pos	Isovitexin	C21 H20 O10	Phenylpropanoids and polyketides	Flavonoids	0.0384994	-4.69902	1.31725	down	1.20211e+06	1.95743e+06	1.62459e+06	4.25001e+06	957663	1.62702e+06	6.16927e+07	4.39356e+07	7.71536e+07	3.24734e+07	3.34811e+07	5.30562e+07
Com_2129_pos	L-Leucyl-L-alanine Hydrate	C9 H18 N2 O3	Organic acids and derivatives	Carboxylic acids and derivatives	0.0456782	-4.45235	1.54697	down	1.22764e+06	1.04942e+06	1.46155e+06	1.50306e+06	1.07206e+06	1.40057e+06	1.72843e+07	2.3615e+07	5.08768e+07	2.25573e+07	3.08234e+07	2.3727e+07
Com_5338_neg	13,14-Dihydro prostaglandin E1	C20 H36 O5	Lipids and lipid-like molecules	Fatty Acyls	0.0998891	-3.32353	1.24112	down	388390	445764	569319	431731	386632	358306	3.11768e+06	4.93143e+06	2.96009e+06	4.16611e+06	6.88472e+06	3.77003e+06
Com_750_pos	Carnosol	C20 H26 O4	Lipids and lipid-like molecules	Prenol lipids	0.0334885	-4.90019	1.46482	down	3.39509e+06	1.72346e+06	2.44953e+06	4.1871e+06	2.1296e+06	2.15356e+06	5.87833e+07	1.18636e+08	7.08329e+07	1.11535e+08	8.97644e+07	2.93689e+07
Com_66_neg	2-Isopropylmalic acid	C7 H12 O5	Lipids and lipid-like molecules	Fatty Acyls	0.0261763	-5.2556	1.18464	down	1.00769e+07	7.04898e+06	5.48257e+06	5.262e+06	4.49827e+06	9.76132e+06	2.67765e+08	2.84664e+08	2.831e+08	2.49983e+08	2.85903e+08	2.38059e+08
Com_2858_pos	Valylproline	C10 H18 N2 O3	Organic acids and derivatives	Carboxylic acids and derivatives	0.0938888	-3.4129	1.52721	down	2.88687e+06	1.95825e+06	1.82156e+06	2.36812e+06	2.13539e+06	2.13841e+06	1.46068e+07	2.17198e+07	3.64536e+07	2.59555e+07	2.52718e+07	1.7741e+07
Com_777_neg	Chikusetsusponin Iva	C42 H66 O14	Lipids and lipid-like molecules	Prenol lipids	0.00881836	-6.82527	1.4283	down	454512	538375	495701	535754	352169	456354	2.08283e+07	5.57756e+07	4.57919e+07	9.5168e+07	5.57907e+07	4.78915e+07
Com_347_neg	Uridine	C9 H12 N2 O6	Nucleosides, nucleotides, and analogues	Pyrimidine nucleosides	0.107317	-3.22005	1.51588	down	2.13596e+07	1.6918e+07	1.77299e+07	2.12808e+07	1.14894e+07	1.93719e+07	1.53623e+08	1.14502e+08	2.42266e+08	1.04479e+08	2.31471e+08	1.61416e+08
Com_5473_pos	LPC 15:0-SN1	C23 H48 N O7 P			0.163956	-2.60862	1.42687	down	1.41705e+06	1.68194e+06	2.7667e+06	1.59797e+06	1.22861e+06	1.56658e+06	9.09521e+06	1.23737e+07	1.0898e+07	8.1619e+06	9.90656e+06	1.21352e+07
Com_8603_pos	Alisol B 23-acetate	C32 H50 O5	Lipids and lipid-like molecules	Prenol lipids	0.0647318	-3.94938	1.44231	down	484846	284987	250293	287347	229799	269469	6.85506e+06	4.08188e+06	4.41997e+06	4.81129e+06	2.03228e+06	5.7107e+06
Com_10417_pos	gamma-Glutamyltyrosine	C14 H18 N2 O6	Organic acids and derivatives	Carboxylic acids and derivatives	0.0694989	-3.84687	1.55167	down	209828	173864	186961	201611	337846	214990	1.8217e+06	2.33377e+06	5.59065e+06	2.51855e+06	3.76885e+06	3.03298e+06
Com_108_pos	14,15-Dehydrocrepenynic acid	C18 H28 O2			0.0769608	-3.69973	1.51205	down	7.76207e+07	2.70949e+07	2.41682e+07	4.5889e+07	4.58488e+07	3.95848e+07	3.3627e+08	6.19046e+08	5.72718e+08	8.04842e+08	7.05729e+08	3.42421e+08
Com_1865_pos	TQH	C15 H24 N6 O6			0.0504353	-4.30942	1.42307	down	1.52663e+06	1.55964e+06	1.58711e+06	1.87876e+06	1.69137e+06	1.32314e+06	3.34288e+07	1.9697e+07	4.13966e+07	2.53669e+07	2.40648e+07	4.57279e+07
Com_339_neg	LPC 18:3	C26 H48 N O7 P	Lipids and lipid-like molecules	Glycerophospholipids	0.0534265	-4.2263	1.52134	down	6.19665e+06	1.26236e+07	1.31835e+07	8.8412e+06	6.56234e+06	1.12639e+07	1.13116e+08	1.49411e+08	8.52252e+07	2.3654e+08	2.56859e+08	2.57015e+08
Com_11127_pos	2-(2,4-dihydroxyphenyl)-3,5,7-trihydroxy-4H-chromen-4-one	C15 H10 O7			0.233749	-2.09697	1.13451	down	580398	563493	533965	697164	535002	459367	2.54817e+06	2.56746e+06	2.48138e+06	3.20661e+06	1.81298e+06	1.79796e+06
Com_7707_pos	Muramic acid	C9 H17 N O7	Organic oxygen compounds	Organooxygen compounds	0.201099	-2.31403	1.09941	down	752457	581988	604837	720078	815900	744693	2.58545e+06	4.04456e+06	4.06201e+06	3.81471e+06	4.026e+06	2.45178e+06
Com_785_neg	8-Isoprostaglandin F1β	C20 H36 O5	Lipids and lipid-like molecules	Fatty Acyls	0.00723828	-7.11014	1.49278	down	436957	532909	470403	487026	354420	436627	2.49935e+07	9.44705e+07	4.79182e+07	6.76371e+07	9.2233e+07	4.82986e+07
Com_5246_neg	Polyphyllin VI	C39 H62 O13	Lipids and lipid-like molecules	Steroids and steroid derivatives	0.107904	-3.21219	1.32312	down	477605	632973	558125	559161	361361	458052	4.9856e+06	3.62774e+06	6.48607e+06	6.432e+06	2.75578e+06	3.95356e+06
Com_5246_pos	Phe-Phe	C18 H20 N2 O3	Organic acids and derivatives	Carboxylic acids and derivatives	0.077413	-3.69128	1.47983	down	806868	651989	893286	884051	900248	595509	5.92435e+06	8.48379e+06	1.67685e+07	1.02406e+07	1.18209e+07	7.88788e+06
Com_1087_pos	beta,beta-Dimethylacrylalkannin	C21 H22 O6	Benzenoids	Naphthalenes	0.02131	-5.55233	1.21185	down	499144	644094	756402	826164	880862	561367	1.59453e+07	2.58106e+07	6.9319e+07	2.19595e+07	2.65335e+07	3.60228e+07
Com_697_neg	3,8,9-trihydroxy-10-propyl-3,4,5,8,9,10-hexahydro-2H-oxecin-2-one	C12 H20 O5			0.233391	-2.09918	1.39493	down	1.88974e+07	1.60909e+07	1.4718e+07	1.72793e+07	1.38161e+07	2.40537e+07	7.9786e+07	5.57318e+07	1.08854e+08	5.91509e+07	6.68128e+07	7.89337e+07
Com_12804_pos	Isoguanosine	C10 H13 N5 O5	Nucleosides, nucleotides, and analogues	Purine nucleosides	0.135083	-2.88808	1.33315	down	242669	206262	238407	234548	451154	274729	1.43817e+06	1.55052e+06	3.49495e+06	1.70284e+06	2.35671e+06	1.65497e+06
Com_2950_pos	Spectinomycin	C14 H24 N2 O7	Organoheterocyclic compounds	Dioxanes	0.107582	-3.21649	1.23069	down	1.54505e+06	1.07852e+06	711310	1.49298e+06	1.34085e+06	888140	1.17377e+07	8.14302e+06	1.94138e+07	6.44319e+06	1.02083e+07	9.64925e+06
Com_292_pos	(2E,4E)-N-(2-methylpropyl)dodeca-2,4-dienamide	C16 H29 N O			1.58186	0.661624	1.24757	up	3.62152e+08	3.46727e+08	3.91185e+08	4.12399e+08	3.4321e+08	3.79479e+08	2.60613e+08	2.34868e+08	2.23291e+08	2.22729e+08	2.17196e+08	2.54289e+08
Com_431_neg	20-Hydroxy-(5Z,8Z,11Z,14Z)-eicosatetraenoic acid	C20 H32 O3	Lipids and lipid-like molecules	Fatty Acyls	0.00410645	-7.92789	1.392	down	450191	543893	487585	470476	337009	410894	4.37084e+07	1.06208e+08	1.90719e+08	5.5008e+07	1.57483e+08	1.04386e+08
Com_14992_pos	Ganoderic acid G	C30 H44 O8			0.174895	-2.51544	1.45453	down	233713	199768	182060	222554	175289	186297	868101	976752	1.21226e+06	1.73225e+06	1.06133e+06	1.00873e+06
Com_954_neg	Sinapaldehyde glucoside	C17 H22 O9	Organic oxygen compounds	Organooxygen compounds	0.105894	-3.2393	1.46806	down	5.29189e+06	6.18245e+06	5.46117e+06	5.71705e+06	4.48503e+06	4.29432e+06	5.14545e+07	3.8961e+07	7.5043e+07	5.85443e+07	3.24211e+07	4.03992e+07
Com_12453_pos	Biotin	C10 H16 N2 O3 S	Organoheterocyclic compounds	Biotin and derivatives	0.328114	-1.60773	1.35426	down	904169	730613	1.00101e+06	990661	1.00881e+06	667322	3.20294e+06	2.4695e+06	3.38457e+06	2.15425e+06	2.2836e+06	2.66592e+06
Com_5897_neg	Forsythoside B	C34 H44 O19	Organic oxygen compounds	Organooxygen compounds	0.114602	-3.12529	1.464	down	356305	524473	651065	443686	495274	426676	5.64481e+06	5.59546e+06	2.372e+06	3.62455e+06	3.25326e+06	4.79279e+06
Com_2941_pos	trans-Zeatin-riboside	C15 H21 N5 O5	Nucleosides, nucleotides, and analogues	Purine nucleosides	10.3589	3.3728	1.24687	up	2.48515e+07	1.93111e+07	2.43374e+07	4.49746e+07	1.51601e+07	3.09269e+07	2.612e+06	2.06573e+06	3.91194e+06	2.26672e+06	2.33326e+06	2.2137e+06
Com_3338_pos	Gluconolactone	C6 H10 O6	Organic oxygen compounds	Organooxygen compounds	0.0419101	-4.57656	1.54817	down	1.12493e+06	657427	609553	842386	751310	729211	1.53989e+07	1.83939e+07	7.823e+06	2.17101e+07	3.01113e+07	1.90612e+07
Com_16209_pos	Kinetin 9-riboside	C15 H17 N5 O5	Nucleosides, nucleotides, and analogues	Purine nucleosides	10.807	3.4339	1.4646	up	1.02509e+06	1.47862e+06	1.77388e+06	2.36055e+06	960605	810893	94132.1	153919	208667	84159.1	117846	119441
Com_3934_neg	Linarin	C28 H32 O14	Phenylpropanoids and polyketides	Flavonoids	0.114465	-3.12702	1.35509	down	648719	1.06717e+06	1.15741e+06	881062	965251	769195	5.59439e+06	7.55279e+06	1.16391e+07	4.57876e+06	8.90433e+06	9.68229e+06
Com_4706_pos	1-adamantyl(piperidino)methanone	C16 H25 N O			2.32211	1.21544	1.47411	up	1.58281e+07	1.41992e+07	1.50948e+07	2.0279e+07	1.6619e+07	1.86755e+07	7.06392e+06	7.04989e+06	6.84996e+06	6.05992e+06	9.3689e+06	6.97116e+06
Com_7519_neg	IAA-Asp	C14 H14 N2 O5	Organic acids and derivatives	Carboxylic acids and derivatives	15.7041	3.97307	1.44209	up	2.4789e+06	4.00331e+06	3.26318e+06	2.18907e+06	3.29184e+06	5.36254e+06	210938	207519	222609	191710	259061	219210
Com_3750_pos	Polypodine B	C27 H44 O8	Lipids and lipid-like molecules	Steroids and steroid derivatives	0.145254	-2.78335	1.51637	down	1.96438e+06	2.93281e+06	2.11974e+06	2.04796e+06	1.71256e+06	2.42051e+06	1.51172e+07	1.42393e+07	2.56446e+07	1.0542e+07	1.41898e+07	1.11287e+07
Com_1560_neg	Sebacic acid	C10 H18 O4	Lipids and lipid-like molecules	Fatty Acyls	0.193935	-2.36635	1.40283	down	7.75579e+06	4.06751e+06	4.10488e+06	6.51115e+06	4.6067e+06	7.26895e+06	2.99709e+07	2.30491e+07	4.25338e+07	2.8453e+07	2.62578e+07	2.66758e+07
Com_1559_pos	Tectoridin	C22 H22 O11	Phenylpropanoids and polyketides	Isoflavonoids	0.0430271	-4.53861	1.27299	down	2.34547e+06	1.38178e+06	1.25203e+06	1.91321e+06	1.45963e+06	1.38269e+06	4.9841e+07	2.76338e+07	5.95786e+07	2.35451e+07	4.74495e+07	1.82001e+07
Com_2560_pos	4-Guanidinobutanoic acid	C5 H11 N3 O2	Organic acids and derivatives	Carboxylic acids and derivatives	0.102864	-3.28119	1.15315	down	1.99152e+06	1.09965e+06	1.71621e+06	1.20479e+06	2.92164e+06	2.47123e+06	1.41367e+07	1.61122e+07	2.34908e+07	1.45641e+07	2.27674e+07	1.98038e+07
Com_4256_pos	Pseudolaric acid C	C21 H26 O7			7.56206	2.91878	1.40879	up	1.84769e+07	1.38869e+07	1.25997e+07	2.7953e+07	1.32512e+07	1.06868e+07	2.95012e+06	3.28948e+06	1.6676e+06	1.78091e+06	1.76094e+06	1.3589e+06
Com_2680_neg	11-keto Testosterone (CRM)	C19 H26 O3			0.0438658	-4.51076	1.4773	down	438861	555576	618272	859941	362423	643750	1.43738e+07	1.24495e+07	2.02141e+07	1.60194e+07	1.17992e+07	4.45003e+06
Com_6923_neg	Trigoneoside Xb	C45 H76 O19	Lipids and lipid-like molecules	Steroids and steroid derivatives	0.0927869	-3.42994	1.22927	down	159098	186462	172152	191875	125321	160564	2.77776e+06	1.19147e+06	1.2925e+06	2.37288e+06	1.36242e+06	1.73154e+06
Com_618_pos	Bicyclo prostaglandin E2	C20 H30 O4	Lipids and lipid-like molecules	Fatty Acyls	0.0464869	-4.42703	1.52351	down	6.62542e+06	3.65683e+06	3.60682e+06	6.91951e+06	4.38964e+06	1.58811e+06	1.04867e+08	6.71679e+07	6.19628e+07	9.62942e+07	1.04602e+08	1.41318e+08
Com_179_pos	DL-Carnitine	C7 H15 N O3	Organic nitrogen compounds	Organonitrogen compounds	0.104891	-3.25304	1.45676	down	2.80885e+07	4.88863e+07	7.75189e+07	2.8901e+07	6.37965e+07	4.53994e+07	2.7025e+08	5.49823e+08	5.12581e+08	2.80798e+08	6.65416e+08	5.10607e+08
Com_9642_pos	Naringenin chalcone	C15 H12 O5	Phenylpropanoids and polyketides	Linear 1,3-diarylpropanoids	0.149839	-2.73851	1.3648	down	862083	553251	534405	800206	588690	467242	3.22099e+06	3.18995e+06	5.19805e+06	2.58626e+06	6.2008e+06	5.0037e+06
Com_214_pos	Tricin 4'-O-(beta-guaiacylglyceryl) ether	C27 H26 O11	Lignans, neolignans and related compounds	Lignan glycosides	0.00415748	-7.91008	1.43364	down	4.15316e+06	1.21555e+06	1.99835e+06	1.3115e+06	1.74302e+06	474601	3.72739e+08	3.28498e+08	5.63021e+08	3.91205e+08	5.3031e+08	4.35086e+08
Com_1933_neg	Oxytetracycline	C22 H24 N2 O9	Phenylpropanoids and polyketides	Tetracyclines	0.0653257	-3.93621	1.28229	down	1.70301e+06	766348	1.21921e+06	1.8789e+06	681893	995871	1.78357e+07	1.89471e+07	2.18464e+07	2.08926e+07	1.34513e+07	1.79363e+07
Com_9011_neg	Jionoside A1	C36 H48 O20	Organic oxygen compounds	Organooxygen compounds	4.25458	2.08902	1.47007	up	2.01945e+06	2.46356e+06	2.34194e+06	2.78453e+06	2.6004e+06	1.32269e+06	747536	596412	460154	389770	458978	527854
Com_5716_neg	8-O-acetyl shanzhiside methyl ester	C19 H28 O12			4.61045	2.20491	1.15879	up	6.30037e+06	6.58355e+06	8.30352e+06	4.66558e+06	4.17685e+06	5.15224e+06	1.37303e+06	1.44189e+06	1.02817e+06	1.39412e+06	1.15749e+06	1.23625e+06
Com_12706_pos	Rosmarinic acid	C18 H16 O8	Phenylpropanoids and polyketides	Cinnamic acids and derivatives	0.239203	-2.0637	1.27444	down	936245	551566	499773	763697	582640	452880	2.80321e+06	1.95711e+06	3.56449e+06	2.21499e+06	2.64646e+06	2.64469e+06
Com_3419_pos	Asp-phe	C13 H16 N2 O5	Organic acids and derivatives	Carboxylic acids and derivatives	0.0742369	-3.75172	1.49468	down	1.64023e+06	681663	645279	1.16516e+06	1.14244e+06	1.14507e+06	5.82994e+06	1.97978e+07	1.37168e+07	2.09346e+07	1.63802e+07	9.81842e+06
Com_2915_pos	Trillin	C33 H52 O8	Lipids and lipid-like molecules	Steroids and steroid derivatives	0.0502032	-4.31608	1.5706	down	866890	806541	783805	962986	732849	704959	1.53418e+07	1.03562e+07	2.20164e+07	2.5864e+07	1.09493e+07	1.22398e+07
Com_8751_pos	Embelin	C17 H26 O4	Organic oxygen compounds	Organooxygen compounds	0.131043	-2.93188	1.54691	down	675911	613938	589342	745685	604099	556744	6.69122e+06	4.31678e+06	5.82096e+06	4.05109e+06	2.9905e+06	5.01849e+06
Com_150_pos	Tricin 5-O-hexoside derivative	C24 H22 O14			0.00569238	-7.45675	1.37424	down	8.59926e+06	2.5624e+06	1.29536e+06	1.44914e+06	1.04479e+06	719678	5.51024e+08	3.65205e+08	8.07485e+08	2.69016e+08	3.05375e+08	4.54807e+08
Com_8351_pos	N-Methylnicotinamide	C7 H8 N2 O	Organoheterocyclic compounds	Pyridines and derivatives	9.22336	3.20529	1.52828	up	5.87989e+06	6.90685e+06	3.19085e+06	4.29431e+06	8.80394e+06	3.15824e+06	795688	651286	349576	479328	766144	452808
Com_6694_pos	1,4-Naphthoquinone	C10 H6 O2	Benzenoids	Naphthalenes	0.495598	-1.01276	1.02939	down	3.33044e+06	3.25842e+06	3.88776e+06	4.5735e+06	3.76072e+06	4.30694e+06	7.94656e+06	7.76552e+06	9.20758e+06	7.12179e+06	7.96763e+06	6.6371e+06
Com_5702_pos	Gly-Phe	C11 H14 N2 O3	Organic acids and derivatives	Carboxylic acids and derivatives	0.0879439	-3.50727	1.52408	down	754751	710730	770001	882471	626360	888839	5.23145e+06	8.14273e+06	1.49295e+07	7.59792e+06	9.74342e+06	7.03807e+06
Com_522_neg	Guanosine	C10 H13 N5 O5	Nucleosides, nucleotides, and analogues	Purine nucleosides	0.0273401	-5.19284	1.55144	down	5.87723e+06	1.04236e+06	2.33057e+06	3.70438e+06	1.79124e+06	4.57425e+06	6.61918e+07	1.02034e+08	1.53534e+08	1.14943e+08	1.67716e+08	1.02236e+08
Com_1974_pos	Mupirocin	C26 H44 O9	Lipids and lipid-like molecules	Fatty Acyls	0.0200397	-5.641	1.46751	down	587453	470556	440726	609650	450055	443802	1.68797e+07	4.85025e+07	1.31934e+07	2.6131e+07	3.08398e+07	1.42686e+07
Com_111_neg	13(S)-HOTrE	C18 H30 O3	Lipids and lipid-like molecules	Fatty Acyls	0.0735658	-3.76482	1.19012	down	2.11763e+07	9.71644e+06	1.01682e+07	1.51717e+07	7.4565e+06	2.07085e+07	1.42701e+08	1.82867e+08	2.25587e+08	2.20271e+08	2.17237e+08	1.58576e+08
Com_3787_pos	Phellodensin F	C26 H30 O10	Phenylpropanoids and polyketides	Flavonoids	0.208634	-2.26096	1.05326	down	1.66183e+06	1.61343e+06	1.52888e+06	1.99616e+06	1.53185e+06	859687	7.95676e+06	6.24973e+06	9.14576e+06	7.04718e+06	7.65545e+06	6.00239e+06
Com_57_neg	9-Hydroxy-(10E,12Z,15Z)-Octadecatrienoic Acid	C18 H30 O3			0.0540074	-4.2107	1.50543	down	8.84116e+07	2.47942e+07	1.88323e+07	3.11492e+07	5.61182e+07	3.98642e+07	5.181e+08	8.31125e+08	7.70597e+08	1.30998e+09	8.30604e+08	5.38373e+08
Com_4883_pos	NNK	C14 H26 N6 O6	Organic oxygen compounds	Organooxygen compounds	0.160748	-2.63712	1.52172	down	2.96805e+06	1.53742e+06	1.2694e+06	1.50543e+06	2.11398e+06	2.92763e+06	1.03723e+07	1.19885e+07	1.84082e+07	8.77956e+06	1.42704e+07	1.28345e+07
Com_3202_neg	(±)8(9)-DiHET	C20 H34 O4			0.0459878	-4.44261	1.36314	down	501800	685121	591309	559639	410351	482049	5.16844e+06	1.56898e+07	1.25333e+07	8.12153e+06	1.82038e+07	1.05251e+07
Com_3521_pos	(3,4-Dimethoxyphenyl)acetic acid	C10 H12 O4	Benzenoids	Benzene and substituted derivatives	5.56298	2.47586	1.37905	up	3.20306e+07	2.21471e+07	2.44053e+07	2.88112e+07	2.90583e+07	2.68786e+07	3.95917e+06	4.10829e+06	5.47161e+06	3.28455e+06	5.0429e+06	7.49388e+06
Com_1528_neg	Sequoyitol	C7 H14 O6	Organic oxygen compounds	Organooxygen compounds	34.2645	5.09864	1.48599	up	3.89684e+07	2.13011e+07	2.40627e+07	7.36941e+07	2.11387e+07	2.34073e+07	1.20229e+06	1.04282e+06	839914	812145	886735	1.1281e+06
Com_2814_neg	Salvianolic acid A	C26 H22 O10	Phenylpropanoids and polyketides	Stilbenes	0.103012	-3.27912	1.02384	down	2.0058e+06	1.10574e+06	2.76829e+06	1.99442e+06	1.00978e+06	1.81108e+06	1.60768e+07	1.34327e+07	1.81662e+07	1.50134e+07	2.11052e+07	2.00299e+07
Com_3203_neg	(+/-)8(9)-DiHET	C20 H34 O4	Lipids and lipid-like molecules	Fatty Acyls	0.0466753	-4.4212	1.36445	down	513084	699326	578795	574893	419579	492889	5.16844e+06	1.56898e+07	1.25333e+07	8.12153e+06	1.82038e+07	1.05251e+07
Com_2130_pos	Tianshic acid	C18 H37 N O5	Lipids and lipid-like molecules	Fatty Acyls	0.0893113	-3.48501	1.28743	down	2.68465e+06	1.58036e+06	2.32869e+06	3.72856e+06	1.49232e+06	3.65492e+06	1.40904e+07	3.87251e+07	2.4427e+07	3.71081e+07	4.26346e+07	1.62238e+07
Com_225_pos	Apo-13-zeaxanthinone	C18 H26 O2	Lipids and lipid-like molecules	Prenol lipids	0.106837	-3.22652	1.14276	down	2.64873e+07	1.33291e+07	1.0809e+07	1.31583e+07	8.72087e+06	1.04804e+07	1.31233e+08	1.25553e+08	1.77885e+08	1.0953e+08	1.20467e+08	1.12076e+08
Com_1347_pos	Artesunate	C19 H28 O8			0.084387	-3.56684	1.39042	down	3.68864e+06	2.97987e+06	3.37854e+06	4.5805e+06	1.99482e+06	3.52802e+06	3.8673e+07	2.47057e+07	5.76302e+07	1.98173e+07	3.35767e+07	6.43826e+07
Com_78_pos	LPC 18:2-SN1	C26 H50 N O7 P			0.17738	-2.49509	1.44098	down	1.01725e+08	1.43746e+08	2.22305e+08	1.45882e+08	1.05021e+08	2.17529e+08	1.01964e+09	8.03511e+08	9.86482e+08	6.36619e+08	7.50092e+08	1.08165e+09
Com_2817_neg	3-O-p-coumaroyl shikimic acid O-hexoside	C22 H26 O12			0.122035	-3.03464	1.33958	down	1.16209e+06	1.26763e+06	3.21629e+06	1.33479e+06	898581	1.31233e+06	8.4012e+06	1.10263e+07	1.90638e+07	1.16855e+07	1.62738e+07	8.86989e+06
Com_4977_pos	Zeatin-7-N-glucoside	C16 H23 N5 O6	Organic oxygen compounds	Organooxygen compounds	9.83527	3.29796	1.47236	up	1.76764e+07	1.77756e+07	1.55521e+07	2.28851e+07	1.77316e+07	1.45462e+07	2.38597e+06	1.98681e+06	2.22499e+06	1.00708e+06	1.08852e+06	2.10116e+06
Com_5773_pos	5-Methylcytidine	C10 H15 N3 O5	Nucleosides, nucleotides, and analogues	Pyrimidine nucleosides	0.065092	-3.94138	1.33558	down	301840	518450	411764	447152	594547	388599	5.16854e+06	5.47311e+06	1.02021e+07	3.11198e+06	5.64173e+06	1.1304e+07
Com_774_pos	2-Oxoadipic acid	C6 H8 O5	Organic acids and derivatives	Keto acids and derivatives	0.528922	-0.918873	1.45966	down	6.71463e+07	5.51765e+07	5.82299e+07	7.15822e+07	5.74667e+07	6.25117e+07	1.07179e+08	1.1001e+08	1.28658e+08	1.01588e+08	1.43541e+08	1.12555e+08
Com_7148_pos	Glucosamine	C6 H13 N O5	Organic oxygen compounds	Organooxygen compounds	10.8122	3.43459	1.49523	up	3.70412e+06	5.88092e+06	1.01745e+07	9.27209e+06	3.58633e+06	3.75256e+06	709292	329109	376987	735454	756573	456426
Com_1813_neg	17(S)-HpDHA	C22 H32 O4	Lipids and lipid-like molecules	Fatty Acyls	0.0507792	-4.29962	1.26913	down	1.55627e+06	1.57132e+06	1.46509e+06	471012	1.26413e+06	1.15948e+06	9.35141e+06	3.08478e+07	1.11482e+07	3.20226e+07	3.84842e+07	2.55941e+07
Com_388_neg	12-Epileukotriene B4	C20 H32 O4	Lipids and lipid-like molecules	Fatty Acyls	0.0104867	-6.57529	1.51519	down	1.40522e+06	1.82723e+06	751653	1.13002e+06	954974	1.79672e+06	3.36557e+07	2.08581e+08	6.29858e+07	1.94823e+08	1.85217e+08	6.48105e+07
Com_9417_pos	2-[5-(2-hydroxypropyl)oxolan-2-yl]propanoic acid	C10 H18 O4			0.226855	-2.14016	1.34498	down	779222	1.02922e+06	816587	1.00195e+06	791933	578607	2.16949e+06	4.01897e+06	4.45668e+06	4.96463e+06	3.2792e+06	3.14062e+06
Com_4938_neg	Porphobilinogen	C10 H14 N2 O4	Organic nitrogen compounds	Organonitrogen compounds	0.220558	-2.18077	1.21215	down	1.34434e+06	705546	568255	651960	863807	855046	4.30274e+06	3.18815e+06	4.01821e+06	2.90132e+06	3.54535e+06	4.66394e+06
Com_5932_pos	Schisandrin C	C22 H24 O6	Phenylpropanoids and polyketides	Tannins	8.25343	3.04499	1.36749	up	9.02656e+06	1.05022e+07	8.53801e+06	3.83881e+06	7.81719e+06	1.36822e+07	1.03219e+06	925344	2.01971e+06	630312	935264	927811
Com_2362_pos	(-)-Arctigenin	C21 H24 O6	Lignans, neolignans and related compounds	Furanoid lignans	13.7997	3.78657	1.49759	up	2.75759e+07	2.67391e+07	2.27746e+07	5.84125e+07	1.23549e+07	2.04375e+07	2.70949e+06	3.502e+06	863394	1.2917e+06	1.71019e+06	2.11874e+06
Com_1662_pos	Nodakenetin	C14 H14 O4	Phenylpropanoids and polyketides	Coumarins and derivatives	0.0853119	-3.55111	1.1103	down	3.93615e+06	1.78474e+06	1.06925e+06	2.07801e+06	1.21468e+06	1.2374e+06	2.1719e+07	1.85479e+07	3.55936e+07	1.97224e+07	1.64357e+07	2.06739e+07
Com_49_neg	Rutin	C27 H30 O16	Phenylpropanoids and polyketides	Flavonoids	0.00378607	-8.04508	1.57428	down	1.77918e+07	4.17398e+06	4.48395e+06	2.63555e+06	2.12959e+06	1.89712e+06	1.80404e+09	1.14754e+09	1.78989e+09	1.2361e+09	1.19952e+09	1.56865e+09
Com_111_pos	9-Oxo-10(E),12(E)-octadecadienoic acid	C18 H30 O3	Lipids and lipid-like molecules	Fatty Acyls	0.0954821	-3.38863	1.46082	down	8.78572e+07	2.60256e+07	2.46132e+07	4.14992e+07	4.34223e+07	5.34243e+07	2.62988e+08	6.35183e+08	5.20555e+08	7.96779e+08	4.10674e+08	2.73233e+08
Com_331_neg	(+)-Dihydrojasmonic acid	C12 H20 O3	Lipids and lipid-like molecules	Fatty Acyls	0.228658	-2.12873	1.11281	down	2.22669e+07	1.80497e+07	1.34421e+07	2.27477e+07	1.57783e+07	2.58669e+07	1.46764e+08	7.71226e+07	6.78512e+07	6.2783e+07	7.56908e+07	8.65058e+07
Com_1039_pos	Malvidin	C17 H14 O7	Phenylpropanoids and polyketides	Flavonoids	0.0290366	-5.10598	1.38614	down	1.53246e+06	1.82906e+06	1.75964e+06	2.10598e+06	1.9517e+06	1.42362e+06	4.35946e+07	4.25078e+07	1.0973e+08	2.91695e+07	9.20126e+07	4.8127e+07
Com_2735_pos	LDGTS 18:2	C28 H51 N O6	Lipids and lipid-like molecules	Glycerolipids	0.0211143	-5.56564	1.51658	down	494409	482601	457523	482954	384107	483005	2.15408e+07	2.63326e+07	3.87243e+07	9.45199e+06	1.36008e+07	2.22318e+07
Com_3650_neg	N-{2-[2-(acetylamino)phenoxy]ethyl}-N-benzyl-4-chlorobenzamide	C24 H23 Cl N2 O3			0.112803	-3.14812	1.36629	down	539247	1.1849e+06	1.09121e+06	818196	967432	697012	6.67225e+06	6.00074e+06	1.31107e+07	3.66543e+06	1.02062e+07	7.31152e+06
Com_2322_pos	4-{3-[(3,4-dihydroxyphenyl)methyl]-2-methylbutyl}benzene-1,2-diol	C18 H22 O4			3.00327	1.58653	1.43142	up	3.17522e+07	4.70719e+07	3.01572e+07	5.27534e+07	4.1973e+07	3.45795e+07	1.41621e+07	1.63986e+07	1.03401e+07	1.44835e+07	1.39799e+07	9.97836e+06
Com_10_pos	Choline	C5 H13 N O	Organic nitrogen compounds	Organonitrogen compounds	0.462042	-1.1139	1.41107	down	3.68052e+09	3.7915e+09	3.18411e+09	3.76767e+09	3.47229e+09	2.81304e+09	7.23088e+09	7.01783e+09	9.46381e+09	5.92562e+09	8.25173e+09	6.93101e+09
Com_9494_pos	Colchicoside	C27 H33 N O11	Organic oxygen compounds	Organooxygen compounds	10.9999	3.45942	1.2099	up	4.02196e+06	2.88668e+06	5.43847e+06	3.38952e+06	7.01326e+06	2.37087e+06	330199	402821	448267	286692	411341	404409
Com_3227_pos	1,2-dihydroxyheptadec-16-yn-4-yl acetate	C19 H34 O4			0.0245811	-5.34631	1.20136	down	322171	239611	219081	266378	215766	203825	9.50375e+06	8.09204e+06	2.2608e+07	9.18908e+06	5.67461e+06	4.60581e+06
Com_1194_neg	Kaempferitrin	C27 H30 O14	Phenylpropanoids and polyketides	Flavonoids	0.0408812	-4.61242	1.4871	down	1.80938e+06	1.83494e+06	1.94762e+06	2.13098e+06	1.63481e+06	1.88537e+06	5.08794e+07	2.1886e+07	5.32728e+07	3.01261e+07	7.13646e+07	4.74903e+07
Com_4094_pos	Timosaponin A1	C33 H54 O8	Lipids and lipid-like molecules	Steroids and steroid derivatives	0.0426673	-4.55073	1.19062	down	387642	353082	310098	356005	284707	276226	1.10021e+07	6.0316e+06	6.64931e+06	1.14099e+07	3.20018e+06	7.82562e+06
Com_1212_neg	C-pentosyl-luteolin O-p-coumaroylhexoside	C35 H34 O17			0.0214833	-5.54064	1.48201	down	875976	786706	559977	842949	493409	584411	4.45527e+07	2.26252e+07	5.73454e+07	3.3348e+07	9.43559e+06	2.55603e+07
Com_5866_pos	Cytidine	C9 H13 N3 O5	Nucleosides, nucleotides, and analogues	Pyrimidine nucleosides	0.0242022	-5.36872	1.41009	down	267282	214823	199179	255757	245500	238279	3.71346e+06	1.02326e+07	1.31707e+07	1.03918e+07	1.4747e+07	6.45058e+06
Com_4208_pos	Trifolin	C21 H20 O11	Phenylpropanoids and polyketides	Flavonoids	32.203	5.00912	1.48443	up	1.651e+07	1.67609e+07	6.0552e+06	2.82875e+07	8.83671e+06	1.10507e+07	412125	488657	602866	360744	455008	397771
Com_5314_neg	Asperulosid	C18 H22 O11	Organic oxygen compounds	Organooxygen compounds	8.76861	3.13235	1.39938	up	3.48756e+06	5.83031e+06	9.48322e+06	1.09841e+07	7.61597e+06	4.34619e+06	955885	669221	901369	542091	1.1021e+06	590331
Com_11290_pos	Cucurbitacin I	C30 H42 O7	Lipids and lipid-like molecules	Steroids and steroid derivatives	4.59722	2.20076	1.42214	up	2.52035e+06	2.92544e+06	4.45664e+06	3.66369e+06	3.55023e+06	1.91122e+06	840863	1.02553e+06	655776	408709	606446	601614
Com_4719_pos	Angiotensin IV	C40 H54 N8 O8	Organic acids and derivatives	Carboxylic acids and derivatives	0.0513988	-4.28212	1.42635	down	595029	507813	459170	622475	497620	463876	1.1367e+07	6.89214e+06	7.8149e+06	5.55845e+06	1.97694e+07	9.80533e+06
Com_3349_pos	2'-O-Methyladenosine	C11 H15 N5 O4	Nucleosides, nucleotides, and analogues	Purine nucleosides	0.0726985	-3.78193	1.49537	down	1.71112e+06	761570	665289	1.19289e+06	1.19683e+06	810479	5.0151e+06	2.00969e+07	1.4013e+07	2.1582e+07	1.65976e+07	9.87977e+06
Com_65_pos	PC O-18:2	C26 H50 N O7 P			0.119147	-3.06918	1.45044	down	1.2707e+08	1.41149e+08	2.45523e+08	1.14888e+08	8.40867e+07	1.53603e+08	1.11739e+09	1.32295e+09	1.05191e+09	1.28599e+09	1.09709e+09	1.39566e+09
Com_2866_neg	Camelliaside A	C33 H40 O20	Phenylpropanoids and polyketides	Flavonoids	0.0860179	-3.53922	1.30196	down	1.5458e+06	1.75911e+06	721063	1.42436e+06	636020	501380	1.24055e+07	1.03748e+07	1.86329e+07	1.65698e+07	1.12483e+07	7.35415e+06
Com_235_pos	6,8-dihydroxy-3-(10-hydroxyundecyl)-3,4-dihydro-1H-2-benzopyran-1-one	C20 H30 O5			0.0816471	-3.61445	1.36847	down	3.04408e+07	2.06215e+07	2.91311e+07	1.65935e+07	8.35433e+06	3.19867e+07	2.00746e+08	2.37152e+08	3.49792e+08	2.17919e+08	3.97721e+08	2.7619e+08
Com_7163_pos	3-(propan-2-yl)-octahydropyrrolo[1,2-a]pyrazine-1,4-dione	C10 H16 N2 O2			0.251119	-1.99356	1.49516	down	2.04727e+06	1.56413e+06	1.3866e+06	2.03786e+06	1.26455e+06	1.49644e+06	4.59108e+06	6.76804e+06	1.06357e+07	5.57499e+06	6.27468e+06	5.1683e+06
Com_3752_pos	Ginkgolide K	C20 H22 O9			0.0345695	-4.85435	1.5341	down	900499	469718	453717	679386	499806	396695	4.54951e+06	2.06685e+07	1.05361e+07	1.80518e+07	2.63502e+07	1.81912e+07
Com_4218_pos	(5E)-7-methylidene-10-oxo-4-(propan-2-yl)undec-5-enoic acid	C15 H24 O3			2.95328	1.56232	1.24529	up	1.51309e+07	9.10623e+06	1.01652e+07	1.42924e+07	1.26573e+07	1.14375e+07	4.38697e+06	3.81613e+06	4.57916e+06	4.1125e+06	3.69709e+06	4.05518e+06
Com_17_pos	Diosmetin	C16 H12 O6	Phenylpropanoids and polyketides	Flavonoids	0.00184731	-9.08036	1.29911	down	2.50344e+07	6.79456e+06	6.35914e+06	4.39064e+06	2.36766e+06	1.67234e+06	4.0041e+09	3.40422e+09	5.41575e+09	4.1713e+09	4.50542e+09	3.73521e+09
Com_4648_neg	Thymidine	C10 H14 N2 O5	Nucleosides, nucleotides, and analogues	Pyrimidine nucleotides	0.0832347	-3.58667	1.45578	down	502362	345159	287566	573243	205962	533481	1.77246e+06	5.58936e+06	3.96273e+06	8.65127e+06	5.81788e+06	3.61439e+06
Com_1331_pos	Ouabain	C29 H44 O12	Lipids and lipid-like molecules	Steroids and steroid derivatives	0.0105854	-6.56178	1.51248	down	671723	421756	401858	618493	409810	454597	1.32097e+07	7.15503e+07	2.59988e+07	6.14824e+07	8.24848e+07	2.66282e+07
Com_978_neg	Eleutheroside B	C17 H24 O9	Organic oxygen compounds	Organooxygen compounds	0.164813	-2.6011	1.46452	down	1.34183e+07	8.31232e+06	4.4294e+06	1.10669e+07	8.08499e+06	9.85228e+06	3.82387e+07	7.01809e+07	3.80229e+07	5.99615e+07	8.93001e+07	3.90035e+07
Com_12614_pos	3-{[(4-chlorophenyl)sulfonyl]methyl}-N'-hydroxybenzenecarboximidamide	C14 H13 Cl N2 O3 S			8.6286	3.10913	1.1891	up	4.22142e+06	1.94276e+06	1.9372e+06	1.78041e+06	3.05809e+06	2.02046e+06	270734	290756	311622	253675	333469	273552
Com_3180_neg	Integrifoside A	C21 H36 O8	Lipids and lipid-like molecules	Prenol lipids	6.65601	2.73466	1.50598	up	7.7877e+06	1.2537e+07	2.22659e+07	1.42814e+07	1.28945e+07	1.67766e+07	1.9871e+06	2.07344e+06	2.50243e+06	2.64185e+06	1.98027e+06	1.81717e+06
Com_2342_pos	ethyl 5-hydroxy-4-oxo-4H-chromene-2-carboxylate	C12 H10 O5			4.53443	2.18092	1.03782	up	2.59401e+07	2.10491e+07	2.57492e+07	3.07807e+07	3.62458e+07	4.46206e+07	7.19047e+06	4.09305e+06	4.74043e+06	6.42688e+06	7.54455e+06	1.06681e+07
Com_6487_neg	Catalpol	C15 H22 O10	Organic oxygen compounds	Organooxygen compounds	0.126209	-2.98612	1.27129	down	340236	442988	512436	364474	461652	373593	2.25671e+06	2.65591e+06	4.72123e+06	3.03361e+06	5.07915e+06	2.02523e+06
Com_4678_pos	2,3-Dinor-11β-prostaglandin F2α	C18 H30 O5	Lipids and lipid-like molecules	Fatty Acyls	0.162208	-2.62408	1.21311	down	1.48132e+06	677388	618854	1.088e+06	1.75722e+06	988779	8.66973e+06	5.13763e+06	7.82889e+06	4.70293e+06	8.7534e+06	5.66713e+06
Com_6605_pos	Boc-beta-cyano-L-alanine	C9 H14 N2 O4	Organic acids and derivatives	Carboxylic acids and derivatives	0.0676989	-3.88472	1.32455	down	467198	375502	348158	447054	429125	416503	5.26004e+06	4.01757e+06	1.2049e+07	5.1899e+06	6.40803e+06	3.76052e+06
Com_6736_pos	Bullatine A	C22 H33 N O2	Lipids and lipid-like molecules	Prenol lipids	0.0668054	-3.90389	1.33648	down	417974	396547	354889	365596	299781	326759	3.53916e+06	5.78628e+06	6.14969e+06	8.55174e+06	5.77044e+06	2.55854e+06
Com_3157_pos	Prostaglandin E2-1-glyceryl ester	C23 H38 O7	Lipids and lipid-like molecules	Fatty Acyls	0.0212167	-5.55865	1.48254	down	352576	309496	279850	375938	1.31115e+06	273291	2.39112e+07	2.20671e+07	2.55669e+07	2.10981e+07	1.95267e+07	2.46229e+07
Com_1242_pos	N-Isovaleroylglycine	C7 H13 N O3	Organic acids and derivatives	Carboxylic acids and derivatives	0.498428	-1.00454	1.09806	down	3.56069e+07	3.09891e+07	2.69102e+07	3.70793e+07	2.9504e+07	2.88455e+07	5.15711e+07	5.66234e+07	7.7433e+07	5.54949e+07	6.89554e+07	6.8984e+07
Com_170_pos	Kaempferol	C15 H10 O6	Phenylpropanoids and polyketides	Flavonoids	0.0499091	-4.32455	1.39093	down	4.23287e+07	2.44264e+07	1.66539e+07	1.64519e+07	1.07493e+07	6.74504e+06	2.60876e+08	3.60175e+08	5.66948e+08	4.91835e+08	3.82611e+08	2.88932e+08
Com_2402_pos	7-(2-aminophenyl)heptanoic acid	C13 H19 N O2			0.0273897	-5.19022	1.37872	down	681583	508644	461426	725300	480551	533515	1.43025e+07	1.5097e+07	3.1396e+07	2.17046e+07	6.69681e+06	3.46094e+07
Com_11627_pos	Cimifugin	C16 H18 O6	Organoheterocyclic compounds	Benzopyrans	0.41913	-1.25453	1.34541	down	1.30585e+06	1.38811e+06	1.22645e+06	1.45449e+06	1.30872e+06	921293	2.24122e+06	2.69666e+06	3.90078e+06	3.22053e+06	2.6954e+06	3.3899e+06
Com_1191_pos	Olivetol	C11 H16 O2	Benzenoids	Phenols	0.173063	-2.53063	1.42146	down	9.64526e+06	9.34308e+06	8.67535e+06	1.60821e+07	9.55624e+06	8.59881e+06	2.85786e+07	6.54022e+07	9.39892e+07	5.7755e+07	5.35929e+07	5.83597e+07
Com_11825_pos	Methylophiopogonone A	C19 H16 O6	Phenylpropanoids and polyketides	Homoisoflavonoids	0.288625	-1.79273	1.21151	down	912056	616614	750530	1.15511e+06	729518	502510	3.02982e+06	2.49218e+06	3.68773e+06	2.79084e+06	2.12402e+06	2.04286e+06
Com_435_pos	5-[(1-benzothiophen-3-ylmethyl)sulfanyl]-1-methyl-4-nitro-1H-imidazole	C13 H11 N3 O2 S2			17.3239	4.11469	1.39879	up	3.04996e+08	1.0705e+08	6.45597e+07	2.33345e+08	6.63847e+07	9.73692e+07	1.24839e+07	1.4455e+07	5.50994e+06	3.92219e+06	5.7035e+06	8.35896e+06
Com_52_pos	Adenine	C5 H5 N5	Organoheterocyclic compounds	Imidazopyrimidines	0.118084	-3.08212	1.46571	down	4.55119e+08	1.1289e+08	1.25966e+08	2.11855e+08	1.33489e+08	1.83584e+08	8.5833e+08	1.65177e+09	2.44697e+09	1.26867e+09	2.44525e+09	1.68523e+09
Com_15_neg	Gluconic acid	C6 H12 O7	Organic oxygen compounds	Organooxygen compounds	0.0744399	-3.74778	1.32391	down	2.08165e+08	2.83788e+08	2.37698e+08	3.69715e+08	1.91476e+08	2.11711e+08	1.67197e+09	3.42947e+09	2.72192e+09	4.81852e+09	5.86795e+09	1.67496e+09
Com_10423_pos	13,14-dihydro-15-keto-tetranor Prostaglandin E2	C16 H26 O5			0.13394	-2.90034	1.38629	down	624304	311567	234311	350336	375100	256765	1.65993e+06	2.61179e+06	2.22988e+06	1.61363e+06	5.74089e+06	2.2136e+06
Com_1678_neg	Monotropein	C16 H22 O11	Lipids and lipid-like molecules	Prenol lipids	28.3389	4.82471	1.32866	up	9.43466e+06	4.287e+07	5.37636e+07	4.07908e+07	1.08247e+07	3.65641e+07	775091	2.3308e+06	531722	905326	1.06476e+06	1.24675e+06
Com_372_pos	(-)-chimonanthine	C22 H26 N4	Organoheterocyclic compounds	Indoles and derivatives	0.0790701	-3.66072	1.46023	down	1.60129e+07	1.0213e+07	1.1004e+07	1.52527e+07	1.13232e+07	2.23035e+07	6.68807e+07	2.24636e+08	2.57343e+08	2.30249e+08	2.08524e+08	1.01394e+08
Com_3100_pos	Clofencet-potassium	C13 H11 Cl N2 O3			0.160596	-2.63849	1.23208	down	3.98998e+06	3.15935e+06	2.16848e+06	5.42926e+06	2.67505e+06	1.96937e+06	2.09675e+07	1.96251e+07	2.03783e+07	1.78507e+07	2.57761e+07	1.61494e+07
Com_7228_pos	VLH	C17 H29 N5 O4			0.0181432	-5.78443	1.41887	down	96269.3	82223	81666.5	109437	82439.3	83524.4	2.16589e+06	4.98625e+06	1.04758e+07	1.90237e+06	4.82675e+06	5.16136e+06
Com_2625_pos	Glu-Gln	C10 H17 N3 O6	Organic acids and derivatives	Carboxylic acids and derivatives	9.38091	3.22973	1.2398	up	3.06959e+07	2.71837e+07	3.03797e+07	1.91789e+07	4.27421e+07	2.23038e+07	2.66271e+06	2.96901e+06	6.06792e+06	1.22571e+06	3.28009e+06	2.1813e+06
Com_1355_neg	Gracillin	C45 H72 O17	Lipids and lipid-like molecules	Steroids and steroid derivatives	0.0251954	-5.3107	1.19089	down	340901	373907	365310	388282	275662	341840	2.57383e+07	9.86356e+06	1.00601e+07	1.75387e+07	4.53084e+06	1.50577e+07
Com_1766_pos	Hexadecanedioic acid	C16 H30 O4	Lipids and lipid-like molecules	Fatty Acyls	0.220665	-2.18007	1.36177	down	8.14861e+06	4.35999e+06	7.35637e+06	1.36099e+07	8.93211e+06	8.60883e+06	4.10911e+07	3.37387e+07	5.69433e+07	4.55591e+07	2.85092e+07	2.53497e+07
Com_2659_pos	Avocadyne 1-acetate	C19 H34 O4	Lipids and lipid-like molecules	Fatty Acyls	0.249118	-2.0051	1.43296	down	7.98295e+06	4.14731e+06	3.87914e+06	6.41333e+06	5.80931e+06	6.77278e+06	1.30509e+07	2.01675e+07	2.68708e+07	2.93553e+07	3.14948e+07	1.95758e+07
Com_189_neg	δ-Ribono-1,4-lactone	C5 H8 O5	Organic oxygen compounds	Organooxygen compounds	0.453079	-1.14217	1.32728	down	2.18855e+08	1.46864e+08	1.41441e+08	1.58643e+08	2.01758e+08	1.99943e+08	3.83723e+08	3.3355e+08	4.34873e+08	4.28159e+08	4.14571e+08	3.61237e+08
Com_1468_pos	iP9G	C16 H23 N5 O5			0.235162	-2.08827	1.41693	down	1.03564e+07	9.6724e+06	6.74065e+06	1.30696e+07	1.50309e+07	8.59857e+06	3.72267e+07	6.6334e+07	2.96637e+07	4.41588e+07	6.19808e+07	3.05288e+07
Com_1765_pos	Aleuritic acid	C16 H32 O5	Lipids and lipid-like molecules	Fatty Acyls	0.220775	-2.17935	1.36723	down	8.14861e+06	4.35999e+06	7.35637e+06	1.37695e+07	9.03379e+06	8.60883e+06	4.10911e+07	3.48068e+07	5.69433e+07	4.55591e+07	2.85092e+07	2.53497e+07
Com_6569_neg	Cistanoside F	C21 H28 O13	Lipids and lipid-like molecules	Fatty Acyls	0.0356796	-4.80876	1.4943	down	67221.8	70517.5	80064.3	91599.4	61885.7	78603.6	1.70719e+06	2.66053e+06	1.70025e+06	4.4841e+06	973785	1.08339e+06
Com_4360_neg	C-hexosyl-luteolin O-feruloylhexoside	C37 H38 O19			0.214087	-2.22373	1.28252	down	1.36211e+06	1.38135e+06	1.46617e+06	1.60421e+06	1.23069e+06	1.41931e+06	5.99729e+06	4.75315e+06	9.81194e+06	6.60741e+06	4.64622e+06	7.71852e+06
Com_1671_pos	(+)-Isolariciresinol	C20 H24 O6	Lignans, neolignans and related compounds	Aryltetralin lignans	10.8201	3.43564	1.42356	up	5.20651e+07	4.29522e+07	3.00852e+07	8.36146e+07	2.49516e+07	1.64893e+07	4.82662e+06	5.50286e+06	3.49969e+06	3.62601e+06	3.95255e+06	1.71212e+06
Com_1627_neg	Salidroside	C14 H20 O7	Organic oxygen compounds	Organooxygen compounds	22.4655	4.48964	1.44428	up	5.64327e+07	2.86335e+07	1.10188e+07	6.38075e+07	1.38503e+07	4.77533e+07	2.70291e+06	3.62997e+06	1.0362e+06	662338	722912	1.10507e+06
Com_1384_neg	1-O-b-D-glucopyranosyl sinapate	C17 H22 O10	Phenylpropanoids and polyketides	Cinnamic acids and derivatives	0.134463	-2.89472	1.50976	down	3.53861e+06	4.99078e+06	4.40853e+06	4.61509e+06	3.62054e+06	3.4666e+06	3.41332e+07	2.14404e+07	4.95976e+07	3.93096e+07	1.79371e+07	2.08302e+07
Com_3499_pos	L-Dopa	C9 H11 N O4	Organic acids and derivatives	Carboxylic acids and derivatives	0.237688	-2.07286	1.16004	down	3.7456e+06	3.17887e+06	2.46721e+06	4.85793e+06	3.15935e+06	3.59771e+06	1.6809e+07	9.52583e+06	1.76962e+07	9.0707e+06	1.37539e+07	2.15233e+07
Com_7976_pos	PLK	C17 H32 N4 O4			0.120661	-3.05097	1.39721	down	1.17609e+06	927921	391978	1.24143e+06	405454	817186	7.33842e+06	6.76927e+06	9.01415e+06	5.20752e+06	8.17918e+06	4.59897e+06
Com_1711_pos	Cytosine	C4 H5 N3 O	Organoheterocyclic compounds	Diazines	0.174661	-2.51737	1.30829	down	9.31067e+06	6.64427e+06	6.77343e+06	8.59807e+06	5.2116e+06	4.85186e+06	1.99896e+07	4.43444e+07	4.59287e+07	4.69235e+07	5.61167e+07	2.36701e+07
Com_669_pos	Alantolactone	C15 H20 O2	Lipids and lipid-like molecules	Prenol lipids	5.4956	2.45828	1.41852	up	1.97844e+08	6.99944e+07	6.41571e+07	1.34291e+08	9.84989e+07	1.07568e+08	2.77952e+07	2.30233e+07	2.33146e+07	1.30545e+07	1.20217e+07	2.31346e+07
Com_384_pos	9,17-Octadecadiene-12,14-diyne-1,11,16-triol	C18 H26 O3			0.0546958	-4.19243	1.3088	down	9.37194e+06	8.4983e+06	7.85119e+06	1.07872e+07	7.13577e+06	7.59089e+06	1.7501e+08	9.23668e+07	3.04722e+08	8.37737e+07	8.51669e+07	1.95694e+08
Com_24_pos	Trigonelline	C7 H7 N O2	Alkaloids and derivatives	Not available	0.0964588	-3.37394	1.52927	down	6.4237e+08	2.21401e+08	2.1633e+08	2.13689e+08	3.59109e+08	3.83292e+08	3.89466e+09	3.20303e+09	3.46602e+09	3.17178e+09	4.01211e+09	3.36181e+09
Com_7682_neg	1-Methylguanosine	C11 H15 N5 O5	Nucleosides, nucleotides, and analogues	Purine nucleosides	0.184194	-2.4407	1.11837	down	964223	354907	287175	461708	395054	374168	1.65792e+06	2.7868e+06	2.88715e+06	3.16842e+06	2.46232e+06	2.44088e+06
Com_10117_pos	N4-(4-chloro-2,5-dimethoxyphenyl)morpholine-4-carbothioamide	C13 H17 Cl N2 O3 S			15.4119	3.94598	1.21351	up	4.61162e+06	2.19739e+06	2.57791e+06	1.48979e+06	6.1811e+06	3.59251e+06	203808	213368	264619	181801	268032	208261
Com_3481_pos	Gamma-Glu-Leu	C11 H20 N2 O5	Organic acids and derivatives	Carboxylic acids and derivatives	5.87205	2.55387	1.34943	up	1.52129e+07	1.47183e+07	1.60556e+07	7.3557e+06	2.94338e+07	1.50288e+07	3.48256e+06	2.64871e+06	4.37479e+06	1.91945e+06	2.49661e+06	1.73392e+06
Com_4_neg	Citric acid	C6 H8 O7	Organic acids and derivatives	Carboxylic acids and derivatives	2.80574	1.48838	1.48447	up	1.63242e+10	1.35169e+10	1.19302e+10	1.30369e+10	2.00582e+10	2.06394e+10	6.55319e+09	5.88937e+09	5.88315e+09	4.86045e+09	5.20157e+09	5.65165e+09
Com_1123_pos	N-(1,3-benzodioxol-5-yl)-2-methyl-5-(piperidinosulfonyl)-3-furamide	C18 H20 N2 O6 S			0.21436	-2.22189	1.39063	down	1.5005e+07	1.31395e+07	7.96212e+06	1.69082e+07	1.92766e+07	8.96508e+06	4.74177e+07	8.88255e+07	4.24121e+07	6.0127e+07	9.80125e+07	4.22709e+07
Com_4943_pos	Thromboxane B2-biotin	C35 H60 N4 O7 S	Lipids and lipid-like molecules	Fatty Acyls	0.0554736	-4.17205	1.34068	down	535939	465850	410676	536231	458350	423453	6.06474e+06	6.97774e+06	1.53785e+07	1.32067e+07	4.38706e+06	5.00948e+06
Com_6555_pos	Limonin	C26 H30 O8	Lipids and lipid-like molecules	Prenol lipids	10.3782	3.37548	1.4476	up	4.33192e+06	5.46929e+06	5.54066e+06	6.62483e+06	1.0123e+07	1.1801e+07	502214	488916	1.90321e+06	448195	585340	301248
Com_5708_neg	Santacruzamate A	C15 H22 N2 O3	Organic acids and derivatives	Carboxylic acids and derivatives	0.167503	-2.57774	1.3335	down	496951	757048	894272	595734	755358	806838	2.10246e+06	3.15832e+06	6.01425e+06	4.93764e+06	6.0707e+06	3.42476e+06
Com_5313_neg	3-(2,4-dichlorophenyl)pentanedioic acid	C11 H10 Cl2 O4			0.371989	-1.42667	1.32326	down	1.47048e+06	2.54738e+06	1.92425e+06	1.81384e+06	2.12508e+06	1.88292e+06	4.91194e+06	4.79754e+06	6.66126e+06	4.27168e+06	3.78266e+06	7.19938e+06
Com_878_pos	Sugiol	C20 H28 O2	Lipids and lipid-like molecules	Prenol lipids	0.0425634	-4.55424	1.48864	down	2.28432e+06	3.20099e+06	2.74071e+06	3.90021e+06	2.84808e+06	2.51363e+06	2.23077e+07	1.06666e+08	5.52422e+07	9.53695e+07	9.31457e+07	3.81368e+07
Com_7666_pos	5α-Pregnan-3,20-dione	C21 H32 O2	Lipids and lipid-like molecules	Steroids and steroid derivatives	0.160726	-2.63733	1.30772	down	1.99026e+06	814977	857292	524975	756679	1.06238e+06	8.22875e+06	2.4025e+06	6.12306e+06	6.48719e+06	7.95446e+06	6.17552e+06
Com_23_neg	3-Furoic acid	C5 H4 O3	Organoheterocyclic compounds	Furans	3.8078	1.92896	1.4111	up	3.54546e+09	2.27803e+09	1.57453e+09	2.16552e+09	3.70296e+09	2.80803e+09	8.05969e+08	7.31247e+08	5.663e+08	5.81311e+08	6.68857e+08	8.67788e+08
Com_6995_neg	Ethyl gallate	C9 H10 O5	Benzenoids	Benzene and substituted derivatives	7.50604	2.90805	1.4348	up	2.96912e+06	4.56293e+06	5.54578e+06	5.64128e+06	1.59484e+06	4.84449e+06	797196	476704	483144	370716	634871	589127
Com_765_pos	Mesterolone	C20 H32 O2	Lipids and lipid-like molecules	Steroids and steroid derivatives	0.0270087	-5.21043	1.32479	down	2.13785e+06	1.37199e+06	1.32525e+06	1.9844e+06	1.45987e+06	1.26029e+06	3.0744e+07	1.29875e+08	1.98422e+07	7.00579e+07	7.45032e+07	2.81834e+07
Com_230_neg	Glutaric Acid	C5 H8 O4	Organic acids and derivatives	Carboxylic acids and derivatives	0.248029	-2.01142	1.43886	down	7.03747e+07	5.94883e+07	6.52347e+07	7.13566e+07	4.10971e+07	6.44734e+07	1.38861e+08	2.11909e+08	2.12346e+08	2.46599e+08	3.02848e+08	3.87363e+08
Com_3018_pos	3-Methoxy prostaglandin F1α	C21 H38 O6	Lipids and lipid-like molecules	Fatty Acyls	0.103674	-3.26987	1.47366	down	4.93275e+06	1.14549e+06	1.41829e+06	3.04358e+06	2.6677e+06	2.55712e+06	1.88286e+07	2.19282e+07	3.11871e+07	2.49282e+07	3.10648e+07	2.41248e+07
Com_10746_neg	Eriodictyol O-malonylhexoside	C24 H24 O14	Phenylpropanoids and polyketides	Flavonoids	4.44407	2.15188	1.19098	up	1.17747e+06	1.25898e+06	1.15496e+06	1.58166e+06	643473	1.87221e+06	271472	286241	189106	544558	233450	205290
Com_19802_pos	Taxifolin	C15 H12 O7	Phenylpropanoids and polyketides	Flavonoids	0.151787	-2.71988	1.45271	down	81967	64019.8	60636.6	71362.5	74829.1	69679.1	351363	329185	796426	525271	498011	283213
Com_1793_pos	Psoralidin	C20 H16 O5	Phenylpropanoids and polyketides	Isoflavonoids	0.099912	-3.3232	1.16863	down	5.40625e+06	4.68941e+06	2.61766e+06	6.97014e+06	1.63042e+06	2.40174e+06	3.86882e+07	3.38762e+07	5.22829e+07	2.8281e+07	3.6615e+07	4.7622e+07
Com_4188_pos	Nicotianamine	C12 H21 N3 O6	Organic acids and derivatives	Carboxylic acids and derivatives	0.0964663	-3.37383	1.13684	down	636519	770305	776932	848012	782238	583698	7.06859e+06	1.04729e+07	6.26156e+06	1.28154e+07	5.66368e+06	3.30587e+06
Com_412_pos	Linoleoyl ethanolamide	C20 H37 N O2	Organic nitrogen compounds	Organonitrogen compounds	0.0745788	-3.74509	1.03802	down	7.9263e+06	7.84632e+06	9.30366e+06	8.1781e+06	6.97065e+06	2.74392e+06	4.56688e+07	1.40661e+08	6.13516e+07	2.05922e+08	8.52024e+07	3.73502e+07
Com_1406_pos	1,7-bis(3,4-dihydroxyphenyl)heptan-3-one	C19 H22 O5			45.1788	5.49757	1.47785	up	9.26718e+07	1.78085e+07	1.3408e+07	3.55087e+07	1.78002e+07	3.16128e+07	800892	798995	904290	593098	758989	765593
Com_2110_neg	Propylparaben	C10 H12 O3	Benzenoids	Benzene and substituted derivatives	49.0826	5.61714	1.52692	up	3.92024e+07	2.4117e+07	2.95821e+07	1.65805e+07	5.3734e+06	4.04012e+07	522716	555879	419953	416518	617941	630169
Com_699_pos	4-Methylcatechol	C7 H8 O2	Benzenoids	Phenols	0.182925	-2.45068	1.45543	down	2.50364e+07	2.01122e+07	1.0021e+07	8.46549e+06	2.13765e+07	2.30739e+07	6.62385e+07	8.38611e+07	9.68861e+07	6.70276e+07	1.52298e+08	1.24563e+08
Com_43_neg	Corchorifatty acid F	C18 H32 O5	Lipids and lipid-like molecules	Fatty Acyls	0.125164	-2.99811	1.34005	down	9.68889e+07	1.11108e+08	1.69972e+08	2.03456e+08	5.1963e+07	2.19594e+08	7.74247e+08	1.21614e+09	1.3305e+09	1.10691e+09	1.57237e+09	8.14746e+08
Com_1211_pos	4-methoxy-6-(prop-2-en-1-yl)-2H-1,3-benzodioxole	C11 H12 O3			4.7757	2.25571	1.31542	up	8.60824e+07	6.78828e+07	4.48969e+07	1.18244e+08	4.56676e+07	4.43297e+07	1.68435e+07	2.14901e+07	1.23724e+07	1.0406e+07	1.18869e+07	1.22458e+07
Com_3678_neg	5-O-Caffeoylshikimic acid	C16 H16 O8	Phenylpropanoids and polyketides	Cinnamic acids and derivatives	0.358526	-1.47985	1.0829	down	4.1021e+06	4.26114e+06	2.50419e+06	3.22149e+06	2.43389e+06	2.46991e+06	1.17744e+07	9.47697e+06	6.72113e+06	1.11291e+07	6.61266e+06	7.26013e+06
Com_7661_pos	tZROG	C21 H31 N5 O10			1.91158	0.934769	1.0369	up	9.1071e+06	8.51839e+06	6.61648e+06	7.42819e+06	1.00598e+07	7.19633e+06	5.08839e+06	3.78202e+06	4.85747e+06	3.23175e+06	4.47549e+06	4.15951e+06
Com_808_pos	Epigallocatechin	C15 H14 O7	Phenylpropanoids and polyketides	Flavonoids	0.252641	-1.98484	1.12133	down	2.74945e+07	2.13082e+07	2.12015e+07	2.0518e+07	2.2467e+07	2.30953e+07	5.38254e+07	7.22522e+07	1.24559e+08	1.0285e+08	7.9295e+07	1.05866e+08
Com_121_neg	Abscisic acid glucose ester	C21 H30 O9			3.66796	1.87498	1.42111	up	7.58364e+08	6.69049e+08	8.98274e+08	8.83681e+08	6.38358e+08	6.26921e+08	3.03351e+08	2.0777e+08	1.52767e+08	1.15281e+08	2.04622e+08	2.36136e+08
Com_1337_pos	D-Erythrose 4-phosphate	C4 H9 O7 P			0.316795	-1.65838	1.45982	down	1.78028e+07	1.89918e+07	1.0707e+07	2.67978e+07	2.38941e+07	2.10539e+07	7.20645e+07	5.54833e+07	7.61049e+07	4.42846e+07	7.43234e+07	5.41576e+07
Com_1599_pos	Picolinic acid	C6 H5 N O2	Organoheterocyclic compounds	Pyridines and derivatives	0.338401	-1.5632	1.22744	down	2.46052e+07	1.21155e+07	1.1304e+07	1.63684e+07	1.18663e+07	1.19105e+07	3.68301e+07	4.30872e+07	4.3065e+07	5.00799e+07	5.69475e+07	3.05392e+07
Com_1251_neg	Yuheinoside	C16 H24 O9	Lipids and lipid-like molecules	Prenol lipids	29.6114	4.88808	1.51772	up	7.69957e+07	4.16549e+07	6.1836e+07	3.06786e+07	1.38149e+07	6.87623e+07	1.59308e+06	1.69382e+06	1.81777e+06	1.84272e+06	1.39189e+06	1.58063e+06
Com_12351_pos	LysoPE 18:2 (2n isomer)	C23 H44 N O7 P			0.174895	-2.51544	1.41268	down	422662	358551	340561	430862	350996	331605	2.03102e+06	1.78314e+06	3.82325e+06	1.56189e+06	1.28666e+06	2.29447e+06
Com_10627_pos	trans-4-Phenyl-4-piperidinocyclohexanol	C17 H25 N O	Organic oxygen compounds	Organooxygen compounds	0.133317	-2.90706	1.31843	down	286946	261066	317960	277344	551708	349162	1.63248e+06	1.75718e+06	5.35053e+06	1.35087e+06	3.19066e+06	2.05151e+06
Com_2351_pos	Periplogenin	C23 H34 O5	Lipids and lipid-like molecules	Steroids and steroid derivatives	0.110802	-3.17394	1.32886	down	7.67791e+06	2.02873e+06	1.58342e+06	3.81913e+06	4.35249e+06	3.32343e+06	2.89083e+07	3.28878e+07	3.75074e+07	2.43349e+07	4.71853e+07	3.48142e+07
Com_8165_neg	Hydroxysafflor yellow A	C27 H32 O16			9.462	3.24215	1.39387	up	2.56893e+06	1.46947e+06	3.85535e+06	1.50959e+06	2.99746e+06	4.12152e+06	292742	290318	276289	297612	331980	257235
Com_4470_pos	2-(benzylamino)-6-methyl-5-(2-methyl-1,3-thiazol-4-yl)nicotinonitrile	C18 H16 N4 S			0.127578	-2.97055	1.03958	down	796826	616305	640501	762538	864010	788604	3.39451e+06	5.30742e+06	6.10879e+06	8.43967e+06	8.78519e+06	2.99225e+06
Com_4066_pos	Skimmin	C15 H16 O8	Phenylpropanoids and polyketides	Coumarins and derivatives	0.152703	-2.7112	1.42892	down	2.50967e+06	491941	1.62952e+06	1.28175e+06	1.30526e+06	1.36583e+06	8.8028e+06	8.02116e+06	8.21553e+06	1.68651e+07	7.65476e+06	6.65409e+06
Com_71_pos	Luteolin	C15 H10 O6	Phenylpropanoids and polyketides	Flavonoids	0.0103722	-6.59113	1.43196	down	3.94683e+07	1.06901e+07	6.97976e+06	5.27749e+06	3.14169e+06	1.55773e+06	1.34515e+09	9.86459e+08	1.48589e+09	8.27589e+08	7.55578e+08	1.06998e+09
Com_1843_neg	Corticosterone	C21 H30 O4	Lipids and lipid-like molecules	Steroids and steroid derivatives	0.177526	-2.4939	1.35771	down	4.70473e+06	5.27988e+06	4.3345e+06	5.20471e+06	1.84535e+06	6.30919e+06	2.06732e+07	2.53631e+07	2.26171e+07	2.98582e+07	3.16201e+07	2.57797e+07
Com_4661_pos	2-Phenylacetamide	C8 H9 N O	Benzenoids	Benzene and substituted derivatives	0.448514	-1.15678	1.41087	down	6.63431e+06	4.35476e+06	5.72096e+06	7.3439e+06	7.55475e+06	6.49317e+06	1.07757e+07	1.31518e+07	1.95058e+07	1.25484e+07	1.64352e+07	1.25346e+07
Com_222_pos	LPC 16:0-SN1	C24 H50 N O7 P			0.284167	-1.81519	1.42268	down	7.2064e+07	8.71945e+07	1.60174e+08	8.051e+07	8.05081e+07	1.5249e+08	4.67303e+08	4.72087e+08	2.11719e+08	3.78631e+08	2.88719e+08	4.08899e+08
Com_1672_pos	Triptolide	C20 H24 O6	Organoheterocyclic compounds	Oxepanes	7.84685	2.97211	1.3712	up	2.67974e+07	4.29522e+07	3.00852e+07	8.36146e+07	2.49516e+07	1.64893e+07	5.46548e+06	6.63916e+06	4.96739e+06	4.55324e+06	5.32256e+06	1.71212e+06
Com_9200_pos	1-O-(3,4,5-Trimethoxybenzoyl)-beta-L-galactopyranose	C16 H22 O10			7.91112	2.98388	1.40322	up	5.53911e+06	7.21985e+06	6.31634e+06	8.29324e+06	2.01821e+06	5.17521e+06	816319	664604	522441	874695	834318	656404
Com_5915_pos	Myrislignan	C21 H26 O6	Lignans, neolignans and related compounds	Not available	3.61977	1.8559	1.40291	up	1.10591e+07	1.42332e+07	1.3501e+07	1.7174e+07	9.57979e+06	7.98866e+06	5.61189e+06	3.53566e+06	3.3964e+06	1.75354e+06	2.80792e+06	3.20959e+06
Com_5216_pos	N-Acetylaspartate	C6 H9 N O5	Organic acids and derivatives	Carboxylic acids and derivatives	0.217892	-2.19831	1.42181	down	2.18469e+06	1.94327e+06	950217	3.69387e+06	1.57686e+06	1.49306e+06	6.06977e+06	1.07915e+07	8.29742e+06	1.23109e+07	1.05558e+07	6.32249e+06
Com_987_neg	(2E)-4-Hydroxy-3,7-dimethyl-2,6-octadien-1-yl beta-D-glucopyranoside	C16 H28 O7			0.20848	-2.26202	1.27093	down	1.72737e+07	9.63342e+06	5.92649e+06	1.13859e+07	6.51533e+06	1.66147e+07	4.19114e+07	4.0802e+07	7.26081e+07	4.62773e+07	6.11485e+07	6.03031e+07
Com_2036_pos	15-Acetyldeoxynivalenol	C17 H22 O7	Lipids and lipid-like molecules	Prenol lipids	7.18076	2.84414	1.27772	up	3.12623e+07	2.30042e+07	2.02579e+07	6.87338e+07	1.7157e+07	1.55099e+07	6.71669e+06	4.26673e+06	4.29643e+06	3.02786e+06	3.83826e+06	2.35354e+06
Com_557_neg	D-(-)-Lyxose	C5 H10 O5	Organic oxygen compounds	Organooxygen compounds	0.0373324	-4.74343	1.38535	down	5.41436e+06	3.24197e+06	4.47326e+06	4.41281e+06	3.70406e+06	4.47408e+06	2.25991e+07	1.19996e+08	1.23715e+08	1.42207e+08	1.46255e+08	1.34188e+08
Com_4102_pos	Milbemectin A4	C32 H46 O7	Phenylpropanoids and polyketides	Macrolides and analogues	0.093765	-3.41481	1.42455	down	611452	1.53252e+06	3.16548e+06	1.1608e+06	1.24598e+06	2.03346e+06	1.63053e+07	1.92757e+07	1.51719e+07	1.669e+07	2.01609e+07	1.63761e+07
Com_1270_neg	Lipoxin B4	C20 H32 O5	Lipids and lipid-like molecules	Fatty Acyls	0.0671226	-3.89706	1.37866	down	1.78967e+06	2.52411e+06	2.22964e+06	2.3341e+06	1.8311e+06	1.75325e+06	1.19665e+07	5.36347e+07	1.40055e+07	4.16798e+07	3.42972e+07	3.00744e+07
Com_12268_pos	Complanatuside	C28 H32 O16	Phenylpropanoids and polyketides	Flavonoids	0.190868	-2.38935	1.23923	down	599296	353061	311665	488847	372951	289891	3.32791e+06	2.04781e+06	2.92464e+06	1.6233e+06	906065	1.82671e+06
Com_186_neg	Cetirizine N-oxide	C21 H25 Cl N2 O4	Benzenoids	Benzene and substituted derivatives	0.113098	-3.14435	1.39359	down	4.33827e+07	2.23149e+07	5.60939e+07	1.53215e+07	3.05863e+07	7.29587e+07	3.78167e+08	2.55204e+08	4.4181e+08	3.11933e+08	3.1154e+08	4.29214e+08
Com_81_neg	Caffeic acid O-glucoside	C15 H18 O9	Organic oxygen compounds	Organooxygen compounds	0.113956	-3.13345	1.36573	down	7.47278e+07	2.69208e+07	2.27001e+07	3.73748e+07	8.5176e+07	2.50288e+07	2.78316e+08	4.37916e+08	1.94111e+08	9.68819e+08	2.81601e+08	2.2549e+08
Com_1092_neg	Thioctic acid	C8 H14 O2 S2	Organic acids and derivatives	Carbothioic S-acids	0.510809	-0.969145	1.13479	down	2.74873e+07	2.33636e+07	2.00486e+07	2.68157e+07	1.74339e+07	2.61248e+07	4.94057e+07	4.1366e+07	4.86927e+07	4.50968e+07	4.94239e+07	4.2584e+07
Com_10686_pos	N2,N2-Dimethylguanosine	C12 H17 N5 O5	Nucleosides, nucleotides, and analogues	Purine nucleosides	0.0617074	-4.01841	1.39905	down	680103	103347	86822	215180	87643.6	115406	2.26636e+06	4.33104e+06	5.27336e+06	3.03322e+06	2.73653e+06	3.24034e+06
Com_9169_neg	Tubuloside A	C37 H48 O21	Organic oxygen compounds	Organooxygen compounds	2.34148	1.22742	1.42553	up	2.20111e+06	2.53657e+06	2.78873e+06	1.71917e+06	2.47197e+06	2.57265e+06	1.50631e+06	900738	912906	700472	969485	1.11316e+06
Com_1311_neg	Cyclohexanecarboxylic acid	C7 H12 O2	Organic acids and derivatives	Carboxylic acids and derivatives	0.0781904	-3.67686	1.47819	down	5.01769e+06	3.25546e+06	659382	4.30018e+06	2.12127e+06	3.21194e+06	2.13376e+07	5.12268e+07	3.33514e+07	3.48753e+07	5.23496e+07	4.43043e+07
Com_7107_pos	N alpha-Acetyl-L-Arginine	C8 H16 N4 O3			0.0695304	-3.84621	1.21149	down	402918	322594	286773	342365	324435	359198	2.28061e+06	7.70768e+06	5.96285e+06	7.87373e+06	3.14045e+06	2.34966e+06
Com_98_neg	α-D-Mannose 1-phosphate	C6 H13 O9 P	Organic oxygen compounds	Organooxygen compounds	0.185761	-2.42848	1.4349	down	9.93817e+07	1.65401e+08	2.21315e+08	2.04555e+08	6.28776e+07	9.4388e+07	5.12175e+08	6.08783e+08	8.48781e+08	7.40218e+08	1.01356e+09	8.41062e+08
Com_5812_pos	alpha-Hederin	C41 H66 O12	Lipids and lipid-like molecules	Prenol lipids	0.0193658	-5.69035	1.47813	down	128687	113326	104672	127643	149936	94292.8	9.93541e+06	9.91328e+06	2.18209e+06	1.0625e+07	1.76973e+06	2.67888e+06
Com_8986_pos	N1-cyclooctyl-4-hydroxy-1-piperidinecarbothioamide	C14 H26 N2 O S			11.1247	3.4757	1.25099	up	2.27462e+06	3.31599e+06	1.47932e+06	4.79391e+06	2.151e+06	7.21262e+06	289415	343160	423363	253333	319530	279335
Com_15092_pos	Cucurbitacin B	C32 H46 O8	Lipids and lipid-like molecules	Steroids and steroid derivatives	0.181794	-2.45962	1.40671	down	247541	230781	211008	256561	207815	196314	1.00447e+06	1.10062e+06	695059	1.06723e+06	2.38795e+06	1.17077e+06
Com_309_pos	L-Glutathione oxidized	C20 H32 N6 O12 S2	Organic acids and derivatives	Carboxylic acids and derivatives	0.397676	-1.33033	1.1029	down	1.17729e+08	9.36759e+07	9.57277e+07	9.62114e+07	8.652e+07	8.70276e+07	2.27969e+08	2.10962e+08	3.82659e+08	1.87556e+08	2.05059e+08	2.36451e+08
Com_221_neg	Erythronolactone	C4 H6 O4	Organoheterocyclic compounds	Lactones	0.280111	-1.83593	1.29391	down	6.67839e+07	1.02471e+08	8.90773e+07	1.24779e+08	5.29864e+07	9.0543e+07	2.86568e+08	3.19782e+08	3.1405e+08	3.12032e+08	3.37684e+08	3.09999e+08
Com_24_neg	Methylenesuccinic acid	C5 H6 O4	Lipids and lipid-like molecules	Fatty Acyls	3.11101	1.63738	1.31428	up	3.54546e+09	2.27803e+09	1.57453e+09	2.16552e+09	3.70296e+09	2.80803e+09	8.05969e+08	8.89052e+08	1.11435e+09	8.20961e+08	6.68857e+08	8.67788e+08
Com_242_pos	LPC 18:3-SN1	C26 H48 N O7 P			0.12428	-3.00833	1.48196	down	1.83538e+07	4.33517e+07	6.2338e+07	3.57084e+07	1.6788e+07	5.45256e+07	2.86054e+08	2.82598e+08	2.90983e+08	2.67913e+08	3.44216e+08	3.8747e+08
Com_3045_pos	4-(3,4-dihydro-2H-1,5-benzodioxepin-7-ylamino)-4-oxobutanoic acid	C13 H15 N O5			0.0467877	-4.41773	1.34305	down	1.24546e+06	426133	458196	899047	481716	765638	1.30281e+07	3.71859e+06	3.37058e+07	5.0227e+06	1.22009e+07	2.37196e+07
Com_772_pos	Vitamin A	C20 H30 O	Lipids and lipid-like molecules	Prenol lipids	0.0293985	-5.08811	1.38192	down	1.90061e+06	1.70656e+06	1.72978e+06	1.56555e+06	1.65549e+06	1.12043e+06	1.82487e+07	1.28316e+08	1.51382e+07	5.71555e+07	6.97271e+07	4.06293e+07
Com_2353_pos	3-Hydroxy-3-methylbutanoic acid	C5 H10 O3	Lipids and lipid-like molecules	Fatty Acyls	0.0366644	-4.76948	1.30937	down	1.03532e+06	639885	552661	844514	644297	552302	8.84691e+06	2.25083e+07	3.24694e+07	4.30774e+06	1.29761e+07	3.53255e+07
Com_4572_neg	Acetylharpagide	C17 H26 O11	Lipids and lipid-like molecules	Prenol lipids	9.83352	3.29771	1.36868	up	1.26838e+07	1.04404e+07	1.25869e+07	1.0583e+07	3.23076e+06	1.13832e+07	951823	1.02841e+06	1.17272e+06	986849	1.03403e+06	1.0201e+06
Com_1229_pos	5α-Dihydrotestosterone	C19 H30 O2	Lipids and lipid-like molecules	Steroids and steroid derivatives	0.147578	-2.76045	1.4091	down	5.72948e+06	6.68035e+06	5.95101e+06	6.14904e+06	4.7674e+06	5.84127e+06	3.1337e+07	2.71919e+07	9.06044e+07	2.9664e+07	3.01838e+07	2.89854e+07
Com_7556_neg	Theaflavin	C29 H24 O12	Phenylpropanoids and polyketides	Flavonoids	0.205877	-2.28015	1.2748	down	458056	487703	480113	579918	404210	379347	1.97438e+06	1.51867e+06	2.18656e+06	1.22782e+06	4.12897e+06	2.51222e+06
Com_2439_pos	Nicotinate ribonucleoside	C11 H13 N O6	Organic oxygen compounds	Organooxygen compounds	0.25043	-1.99752	1.10421	down	7.498e+06	2.04293e+06	2.82839e+06	4.40522e+06	4.85355e+06	4.25227e+06	1.30049e+07	1.4154e+07	1.84036e+07	2.07874e+07	2.55955e+07	1.13981e+07
Com_2710_neg	3,4,5-trihydroxycyclohex-1-ene-1-carboxylic acid	C7 H10 O5			0.209123	-2.25758	1.1958	down	1.67192e+06	3.50952e+06	4.70319e+06	3.61264e+06	3.07976e+06	2.05634e+06	2.09538e+07	1.76293e+07	1.80746e+07	1.70755e+07	9.18553e+06	6.18394e+06
Com_11376_pos	Pterostilbene	C16 H16 O3	Phenylpropanoids and polyketides	Stilbenes	3.79774	1.92514	1.45403	up	5.36503e+06	2.67603e+06	2.20472e+06	5.05903e+06	3.6858e+06	2.44169e+06	1.1084e+06	909232	1.13477e+06	737653	820080	933303
Com_4176_pos	6-Biopterin	C9 H11 N5 O3	Organoheterocyclic compounds	Pteridines and derivatives	0.172159	-2.53819	1.37652	down	2.08954e+06	3.89181e+06	1.64679e+06	5.45948e+06	1.83371e+06	1.27652e+06	1.31078e+07	1.61627e+07	1.64003e+07	1.12992e+07	2.30039e+07	1.41127e+07
Com_9984_pos	Astragalus polyphenols	C20 H22 O9	Phenylpropanoids and polyketides	Stilbenes	7.31354	2.87057	1.1808	up	3.0496e+06	1.97163e+06	2.15269e+06	7.75554e+06	1.40832e+06	1.93719e+06	239259	251433	867064	262471	317751	560811
Com_5918_pos	S-Adenosylhomocysteine	C14 H20 N6 O5 S	Nucleosides, nucleotides, and analogues	5'-deoxyribonucleosides	0.0757217	-3.72315	1.38674	down	488964	342268	338906	389750	495928	367224	4.22494e+06	3.47454e+06	1.4174e+07	2.0694e+06	3.49067e+06	4.56573e+06
Com_7582_pos	Syringetin	C17 H14 O8	Phenylpropanoids and polyketides	Flavonoids	0.219464	-2.18795	1.33721	down	1.16661e+06	1.24009e+06	1.09567e+06	1.29939e+06	1.16917e+06	845223	4.92347e+06	3.39288e+06	3.75998e+06	7.12298e+06	8.7055e+06	3.15343e+06
Com_2154_pos	8-Aminooctanoic acid	C8 H17 N O2	Organic acids and derivatives	Carboxylic acids and derivatives	0.0591215	-4.08017	1.32029	down	1.1699e+06	1.13836e+06	1.18185e+06	1.37128e+06	1.2345e+06	965735	1.5911e+07	1.11814e+07	2.84908e+07	5.88434e+06	1.91899e+07	3.87849e+07
Com_350_neg	Adenosine diphosphate (ADP)	C10 H15 N5 O10 P2	Nucleosides, nucleotides, and analogues	Purine nucleotides	0.317024	-1.65734	1.16741	down	4.99805e+07	3.98203e+07	3.00496e+07	4.5185e+07	3.87941e+07	5.32164e+07	1.11943e+08	1.12444e+08	1.4811e+08	2.35404e+08	8.2452e+07	1.20457e+08
Com_74_pos	L-Pyroglutamic acid	C5 H7 N O3	Organic acids and derivatives	Carboxylic acids and derivatives	3.61708	1.85483	1.34704	up	6.64143e+08	6.48643e+08	8.59983e+08	5.54811e+08	1.59718e+09	8.20582e+08	1.99108e+08	2.34082e+08	3.11522e+08	2.20418e+08	2.55947e+08	2.01435e+08
Com_3715_neg	N'-(4-chlorobenzoyl)-5-[4-(1,3-dithiolan-2-yl)phenoxy]-2-furohydrazide	C21 H17 Cl N2 O4 S2			8.26625	3.04723	1.27534	up	2.65136e+06	8.52958e+06	1.77551e+07	9.70107e+06	9.14869e+06	1.47641e+07	965329	1.30982e+06	560680	2.57861e+06	866628	1.28582e+06
Com_3706_pos	N-[(Tert-butoxy)carbonyl]-L-tryptophan	C16 H20 N2 O4			0.13604	-2.87789	1.02928	down	1.00918e+06	1.11825e+06	1.10238e+06	1.20575e+06	1.15482e+06	896967	7.39444e+06	1.11555e+07	6.04464e+06	1.35205e+07	6.26601e+06	3.30587e+06
Com_100_neg	Gallocatechin gallate	C22 H18 O11	Phenylpropanoids and polyketides	Flavonoids	0.195866	-2.35206	1.06096	down	7.92588e+07	9.88403e+07	5.93672e+07	1.2132e+08	3.14286e+07	3.66083e+07	2.9367e+08	2.74851e+08	3.12237e+08	3.41543e+08	3.32136e+08	6.2473e+08
Com_2758_neg	C-pentosyl-apigenin O-p-coumaroylhexoside	C35 H34 O16			0.0666186	-3.90793	1.28848	down	720158	545956	464912	632546	409645	465881	1.10769e+07	6.05695e+06	1.95275e+07	4.94017e+06	2.83788e+06	4.18214e+06
Com_3513_pos	N-2-Hydroxycyclopentyladenosine	C15 H21 N5 O5	Nucleosides, nucleotides, and analogues	Purine nucleosides	0.0368737	-4.76126	1.36931	down	449567	504899	529694	524958	580251	348525	1.79855e+07	5.71974e+06	2.78259e+07	3.10399e+06	8.96931e+06	1.607e+07
Com_106_pos	DL-Norvaline	C5 H11 N O2	Organic acids and derivatives	Carboxylic acids and derivatives	0.279306	-1.84008	1.2702	down	1.48668e+08	1.76583e+08	1.63119e+08	1.12431e+08	3.4768e+08	2.24373e+08	5.15785e+08	9.84185e+08	8.67004e+08	3.69641e+08	8.75229e+08	5.87325e+08
Com_107_pos	Tiglic acid	C5 H8 O2	Lipids and lipid-like molecules	Fatty Acyls	0.279306	-1.84008	1.2702	down	1.48668e+08	1.76583e+08	1.63119e+08	1.12431e+08	3.4768e+08	2.24373e+08	5.15785e+08	9.84185e+08	8.67004e+08	3.69641e+08	8.75229e+08	5.87325e+08
Com_3148_neg	Tyrosol	C8 H10 O2	Benzenoids	Phenols	4.49392	2.16797	1.31157	up	1.09592e+07	1.53749e+07	1.41972e+07	2.7668e+07	6.54258e+06	1.14038e+07	2.13206e+06	1.87789e+06	3.96941e+06	3.45086e+06	3.95014e+06	3.78901e+06
Com_3520_pos	Artemether	C16 H26 O5	Lipids and lipid-like molecules	Prenol lipids	3.23174	1.69231	1.27954	up	1.19324e+07	1.52054e+07	1.99465e+07	1.93065e+07	2.90985e+07	1.18115e+07	1.03521e+07	5.87512e+06	4.47794e+06	3.74083e+06	4.35012e+06	4.40616e+06
Com_3002_pos	Fragransin A2	C20 H24 O5	Lignans, neolignans and related compounds	Furanoid lignans	0.17086	-2.54911	1.31828	down	3.64295e+06	2.04958e+06	2.09514e+06	5.49109e+06	1.54095e+06	2.12616e+06	2.14273e+07	1.32764e+07	3.43827e+07	6.96661e+06	1.06063e+07	1.25203e+07
Com_5699_pos	(2R)-2-[(2R,5S)-5-[(2S)-2-hydroxybutyl]oxolan-2-yl]propanoic acid	C11 H20 O4			0.260249	-1.94204	1.46945	down	2.17542e+06	1.83111e+06	1.60643e+06	2.49502e+06	2.28333e+06	2.09018e+06	4.63915e+06	8.78819e+06	7.93522e+06	1.08968e+07	1.10509e+07	4.64958e+06
Com_1489_neg	Secoxyloganin	C17 H24 O11			16.6804	4.06008	1.49782	up	1.35021e+07	3.78356e+07	6.22613e+07	6.48467e+07	1.1518e+07	3.46247e+07	3.0423e+06	2.47913e+06	1.65608e+06	2.0751e+06	2.01644e+06	2.19516e+06
Com_5565_pos	Flavanone	C15 H12 O2	Phenylpropanoids and polyketides	Flavonoids	10.2591	3.35883	1.46018	up	1.79647e+07	1.06232e+07	5.89852e+06	1.71215e+07	3.75676e+06	1.1494e+07	988954	1.37248e+06	1.08393e+06	861486	1.17727e+06	1.03292e+06
Com_3528_pos	Alnustone	C19 H18 O	Phenylpropanoids and polyketides	Diarylheptanoids	0.0637406	-3.97164	1.39281	down	587284	992227	918876	879731	960857	730880	8.73049e+06	7.77963e+06	2.77147e+07	3.41006e+06	1.68783e+07	1.50257e+07
Com_1300_pos	(12Z)-9,10,11-trihydroxyoctadec-12-enoic acid	C18 H34 O5			0.101774	-3.29656	1.29016	down	3.81099e+06	1.45629e+06	3.44811e+06	4.49832e+06	2.92623e+06	4.98126e+06	1.06792e+07	4.04724e+07	2.51928e+07	6.29008e+07	5.39006e+07	1.43846e+07
Com_5691_pos	2,4-dihydroxyheptadec-16-en-1-yl acetate	C19 H36 O4			0.287316	-1.79929	1.28333	down	3.72291e+06	2.03224e+06	3.81863e+06	2.22593e+06	1.46601e+06	4.2159e+06	9.1236e+06	7.36609e+06	1.49218e+07	6.35923e+06	1.15608e+07	1.1513e+07
Com_6371_neg	(-)-N-[3',4'-Dihydroxy-(E)-cinnamoyl]-L-glutamic acid	C14 H15 N O7			4.33141	2.11484	1.10617	up	5.02199e+06	6.67966e+06	6.54106e+06	5.44363e+06	5.89699e+06	5.58074e+06	1.03e+06	1.40884e+06	2.45236e+06	1.55776e+06	695069	974351
Com_3823_pos	Linderane	C15 H16 O4	Organoheterocyclic compounds	Dioxanes	33.531	5.06742	1.27799	up	2.92165e+07	5.90364e+06	2.47011e+06	1.41351e+07	4.99573e+06	6.86364e+06	294150	275732	391570	285143	344651	305049
Com_4317_pos	6-methyl-4-(morpholinomethyl)-2H-chromen-2-one	C15 H17 N O3			13.2456	3.72744	1.18942	up	1.86385e+07	7.3434e+06	6.09965e+06	3.28388e+06	1.28777e+07	2.07514e+07	1.19532e+06	704342	1.02072e+06	733273	849008	706223
Com_2983_pos	Rhoifolin	C27 H30 O14	Phenylpropanoids and polyketides	Flavonoids	0.0400065	-4.64362	1.45976	down	465047	558527	638140	740657	682579	465479	2.96444e+07	3.54726e+06	7.57393e+06	2.49008e+07	1.66934e+07	6.38658e+06
Com_1488_neg	Hastatoside	C17 H24 O11	Lipids and lipid-like molecules	Prenol lipids	16.317	4.0283	1.48928	up	1.35021e+07	3.78356e+07	6.22613e+07	6.63985e+07	1.1518e+07	3.46247e+07	3.05538e+06	2.53509e+06	1.75082e+06	2.17493e+06	2.08416e+06	2.25882e+06
Com_1886_pos	L-Glutathione (reduced)	C10 H17 N3 O6 S	Organic acids and derivatives	Carboxylic acids and derivatives	0.161989	-2.62603	1.46218	down	4.21247e+06	4.81155e+06	4.43547e+06	4.02045e+06	3.90674e+06	3.91822e+06	2.3105e+07	1.66878e+07	5.8868e+07	1.86639e+07	1.72767e+07	2.16125e+07
Com_3134_pos	N-[1-(4-methoxy-2-oxo-2H-pyran-6-yl)-2-methylbutyl]acetamide	C13 H19 N O4			0.106459	-3.23163	1.25266	down	876438	2.13494e+06	1.59687e+06	1.27284e+06	761391	1.58022e+06	2.75219e+07	1.32788e+07	5.64728e+06	1.61455e+07	3.90444e+06	1.07402e+07
Com_2135_pos	1,4-dihydroxy-1,4-dimethyl-7-(propan-2-ylidene)-decahydroazulen-6-one	C15 H24 O3			2.14259	1.09936	1.05988	up	4.11485e+07	2.39426e+07	2.77903e+07	3.62465e+07	2.22227e+07	2.71e+07	1.57752e+07	1.55462e+07	1.36207e+07	1.25753e+07	1.2654e+07	1.31159e+07
Com_116_neg	D-Glucose 6-phosphate	C6 H13 O9 P	Organic oxygen compounds	Organooxygen compounds	0.237104	-2.07641	1.44525	down	9.93817e+07	1.65401e+08	2.21315e+08	2.04555e+08	8.07871e+07	9.4388e+07	5.12175e+08	6.08783e+08	6.65898e+08	5.83487e+08	6.34977e+08	6.46362e+08
Com_804_neg	D-Glucuronic acid	C6 H10 O7	Nucleosides, nucleotides, and analogues	Pyrimidine nucleotides	0.111305	-3.16741	1.30415	down	1.82405e+06	1.40063e+07	6.39331e+06	1.38779e+07	4.42931e+06	6.09444e+06	6.48118e+07	5.91828e+07	4.33863e+07	9.17835e+07	9.97436e+07	5.99908e+07
Com_1606_neg	O-p-Coumaroyl quinacyl quinic acid O-hexoside	C29 H38 O18			98.2512	6.6184	1.38726	up	3.0781e+06	1.88286e+07	5.65428e+07	1.78514e+07	3.20748e+06	9.50105e+06	198374	182759	169737	225620	169454	163553
Com_1141_pos	2-Aminoadipic acid	C6 H11 N O4	Organic acids and derivatives	Carboxylic acids and derivatives	0.16473	-2.60182	1.27761	down	7.56726e+06	6.54269e+06	7.10235e+06	7.9938e+06	6.38286e+06	6.61123e+06	2.16809e+07	4.29295e+07	3.284e+07	7.28958e+07	6.12661e+07	2.45651e+07
Com_2163_neg	Arabidopyl ketoadipic acid	C15 H14 O9			0.302348	-1.72572	1.33654	down	2.77585e+06	8.10471e+06	5.90914e+06	7.06699e+06	3.66336e+06	7.22444e+06	2.39046e+07	2.66249e+07	1.76666e+07	1.26828e+07	1.42113e+07	1.98251e+07
Com_1734_pos	Adenosine 5'-monophosphate	C10 H14 N5 O7 P	Nucleosides, nucleotides, and analogues	Purine nucleotides	0.269768	-1.89021	1.09319	down	1.99743e+07	5.98863e+06	7.57592e+06	6.2411e+06	5.32373e+06	7.95964e+06	4.22525e+07	2.7361e+07	4.76099e+07	2.11142e+07	2.09486e+07	3.74137e+07
Com_3835_neg	Pantetheine	C11 H22 N2 O4 S	Organic acids and derivatives	Carboxylic acids and derivatives	0.145825	-2.77769	1.36702	down	1.43966e+06	705153	832970	582214	3.13549e+06	2.20539e+06	1.01959e+07	9.35432e+06	1.2117e+07	1.02776e+07	1.27556e+07	6.3376e+06
Com_36_pos	Adenosine	C10 H13 N5 O4	Nucleosides, nucleotides, and analogues	Purine nucleosides	0.0785764	-3.66976	1.47613	down	5.42128e+08	6.0283e+07	9.75813e+07	1.98149e+08	4.86091e+07	1.62327e+08	2.48125e+09	2.70609e+09	1.52178e+09	1.8243e+09	3.09031e+09	2.49091e+09
Com_8055_pos	Eupafolin	C16 H12 O7			0.314474	-1.66899	1.26544	down	1.779e+06	1.73104e+06	1.79718e+06	2.08523e+06	1.87724e+06	1.46854e+06	7.55541e+06	5.07954e+06	7.27845e+06	4.28038e+06	3.12211e+06	6.83078e+06
Com_487_pos	beta-Alanine methyl ester hydrochloride	C4 H10 Cl N O2			12.1932	3.608	1.28448	up	4.14205e+07	3.51281e+07	9.5264e+07	3.00493e+07	2.44576e+08	1.1664e+08	1.72735e+07	8.36012e+06	5.00547e+06	2.53845e+06	3.50298e+06	9.49926e+06
Com_8548_pos	Hippuric Acid	C9 H9 N O3	Benzenoids	Benzene and substituted derivatives	2.64551	1.40354	1.33507	up	9.25445e+06	8.20145e+06	4.9552e+06	4.64912e+06	6.91598e+06	5.12206e+06	2.39911e+06	2.27662e+06	2.48887e+06	2.22341e+06	2.74084e+06	2.65027e+06
Com_1101_neg	Hesperetin 5-O-glucoside	C22 H24 O11	Phenylpropanoids and polyketides	Flavonoids	20.7019	4.37169	1.28019	up	4.07335e+06	2.02644e+07	4.01084e+07	4.52449e+07	7.66086e+07	2.50845e+07	2.95279e+06	1.70141e+06	727546	799148	2.9892e+06	1.04076e+06
Com_1114_neg	Umbelliferone	C9 H6 O3	Phenylpropanoids and polyketides	Coumarins and derivatives	0.222949	-2.16521	1.11019	down	8.84455e+06	1.66017e+07	5.56314e+06	6.88704e+06	3.2886e+06	4.64762e+06	2.56942e+07	2.8975e+07	2.5265e+07	6.1364e+07	3.81192e+07	2.61571e+07
Com_1482_neg	N-Acetyl-D-alloisoleucine	C8 H15 N O3	Organic acids and derivatives	Carboxylic acids and derivatives	0.517589	-0.950122	1.24856	down	1.79203e+07	2.69992e+07	1.61958e+07	2.50382e+07	1.8817e+07	1.69406e+07	2.81007e+07	4.00651e+07	4.34087e+07	4.42038e+07	4.82914e+07	3.14671e+07
Com_3280_neg	2-deoxyglucose-6-phosphate	C6 H13 O8 P	Organic acids and derivatives	Organic phosphoric acids and derivatives	0.204834	-2.28747	1.07081	down	2.03905e+06	2.24957e+06	2.17339e+06	2.16351e+06	1.76254e+06	2.37012e+06	7.50164e+06	7.92104e+06	1.04786e+07	1.49989e+07	1.64266e+07	4.9585e+06
Com_1625_pos	Ferulic acid O-hexoside	C16 H20 O9	Phenylpropanoids and polyketides	Cinnamic acids and derivatives	0.147226	-2.76389	1.24104	down	7.53689e+06	8.13339e+06	5.69537e+06	1.21528e+07	2.65207e+06	2.34536e+06	4.24463e+07	3.90249e+07	5.71679e+07	3.33917e+07	3.75758e+07	5.20038e+07
Com_2704_pos	3'-Adenosine monophosphate (3'-AMP)	C10 H14 N5 O7 P	Nucleosides, nucleotides, and analogues	Ribonucleoside 3'-phosphates	0.224936	-2.15242	1.07272	down	1.07604e+07	2.38265e+06	3.15515e+06	3.03111e+06	2.7823e+06	3.30323e+06	2.38915e+07	1.54023e+07	3.02146e+07	8.37763e+06	1.4054e+07	2.10473e+07
Com_19_neg	(+/-)12(13)-DiHOME	C18 H34 O4	Lipids and lipid-like molecules	Fatty Acyls	0.0584997	-4.09543	1.38082	down	1.04399e+08	7.94065e+07	5.2254e+07	8.06787e+07	5.45472e+07	1.0137e+08	3.79869e+08	1.66415e+09	8.96798e+08	3.36019e+09	1.37235e+09	4.06261e+08
Com_1215_pos	Docosahexaenoic Acid	C22 H32 O2	Lipids and lipid-like molecules	Fatty Acyls	0.0805535	-3.63391	1.23283	down	2.80347e+06	2.27775e+06	2.83678e+06	3.37078e+06	2.17915e+06	1.83844e+06	1.37822e+07	4.73488e+07	1.85145e+07	6.72768e+07	3.33657e+07	9.72696e+06
Com_6650_pos	Levodopa	C9 H11 N O4			0.301972	-1.72751	1.2374	down	3.60785e+06	1.4195e+06	1.00502e+06	2.65716e+06	1.75384e+06	1.91419e+06	8.11106e+06	4.97319e+06	5.79139e+06	7.01367e+06	5.83895e+06	9.19458e+06
Com_3094_pos	N-Phenylacetylglycine	C10 H11 N O3	Organic acids and derivatives	Carboxylic acids and derivatives	2.20145	1.13846	1.0462	up	2.06483e+07	3.31592e+07	1.81265e+07	1.62768e+07	2.42032e+07	2.71801e+07	9.14461e+06	1.02057e+07	1.09575e+07	9.54267e+06	1.22308e+07	1.13287e+07
Com_1405_pos	12,13-EODE	C18 H32 O3			0.249689	-2.0018	1.24794	down	1.23492e+07	1.07115e+07	1.02312e+07	1.49544e+07	1.14925e+07	1.89126e+07	2.12449e+07	6.32662e+07	5.4786e+07	5.60802e+07	8.18997e+07	3.77207e+07
Com_13555_pos	Coenzyme Q2	C19 H26 O4	Lipids and lipid-like molecules	Prenol lipids	0.390409	-1.35694	1.24601	down	763254	608146	590411	754438	818156	457675	992591	2.23131e+06	1.78011e+06	2.23025e+06	1.81079e+06	1.18031e+06
Com_92_neg	9-HpOTrE	C18 H30 O4	Lipids and lipid-like molecules	Fatty Acyls	0.100498	-3.31476	1.19922	down	5.11113e+07	4.78046e+07	3.50401e+07	5.14265e+07	2.92247e+07	1.08844e+08	5.00358e+08	1.64165e+08	8.19386e+08	1.55399e+08	9.10783e+08	6.68392e+08
Com_14369_pos	3-Hydroxynaphthalene-2,7-Disulphonic acid	C10 H8 O7 S2	Benzenoids	Naphthalenes	3.55772	1.83095	1.15968	up	1.21553e+06	898676	1.22381e+06	1.56178e+06	2.77081e+06	1.99373e+06	406605	465355	516771	386820	523195	417698
Com_7567_pos	3,14-dihydro-15-keto-tetranor Prostaglandin E2	C16 H26 O5	Organic oxygen compounds	Organooxygen compounds	0.168647	-2.56792	1.18079	down	1.10687e+06	647510	1.16938e+06	2.43046e+06	1.21142e+06	352585	4.94399e+06	8.42532e+06	6.585e+06	6.96649e+06	8.73099e+06	5.37004e+06
Com_2954_pos	Ganoderic acid C6	C30 H42 O8	Lipids and lipid-like molecules	Prenol lipids	4.55329	2.18691	1.3949	up	1.79741e+07	2.08278e+07	3.33549e+07	2.87943e+07	3.06408e+07	1.68786e+07	9.53053e+06	7.0098e+06	3.13264e+06	2.03061e+06	3.97682e+06	6.92691e+06
Com_4503_neg	Xanthosine	C10 H12 N4 O6	Nucleosides, nucleotides, and analogues	Purine nucleosides	0.188793	-2.40512	1.39744	down	365681	498886	584425	1.71442e+06	477228	1.51058e+06	2.73905e+06	3.80307e+06	6.4271e+06	4.68917e+06	5.19885e+06	4.42783e+06
Com_1332_pos	1-(3,4-dimethoxyphenyl)ethan-1-one oxime	C10 H13 N O3			0.569253	-0.812858	1.31826	down	3.75545e+07	3.00874e+07	3.10951e+07	3.78534e+07	2.965e+07	3.14456e+07	4.25676e+07	4.82259e+07	6.87057e+07	5.3603e+07	6.92953e+07	6.48751e+07
Com_5690_pos	Bisulfurous Acid	C11 H8 O2	Homogeneous non-metal compounds	Non-metal oxoanionic compounds	2.70084	1.43341	1.27902	up	7.88654e+06	1.24601e+07	1.42206e+07	1.07962e+07	1.06016e+07	5.75367e+06	5.31792e+06	5.73116e+06	2.42037e+06	2.83187e+06	3.39475e+06	3.15557e+06
Com_297_neg	(+/-)9,10-dihydroxy-12Z-octadecenoic acid	C18 H34 O4	Lipids and lipid-like molecules	Fatty Acyls	0.176433	-2.50281	1.20517	down	3.95254e+07	4.1392e+07	2.87477e+07	4.44635e+07	2.34621e+07	3.69403e+07	6.34212e+07	2.26412e+08	1.81719e+08	2.47797e+08	3.4484e+08	1.51744e+08
Com_5643_neg	Nuzhenide	C31 H42 O17	Lipids and lipid-like molecules	Saccharolipids	3.4732	1.79627	1.34042	up	8.57849e+06	4.05457e+06	3.33471e+06	6.55971e+06	2.78649e+06	3.34914e+06	1.9893e+06	1.29375e+06	1.20675e+06	945399	1.35098e+06	1.46648e+06
Com_11301_pos	Norfludiazepam	C15 H10 Cl F N2 O	Organoheterocyclic compounds	Benzodiazepines	0.163264	-2.61472	1.30016	down	384886	297414	313680	373446	417143	386211	1.00861e+06	2.85705e+06	2.55907e+06	3.41171e+06	2.52831e+06	943621
Com_3543_pos	Salicylic acid	C7 H6 O3	Benzenoids	Benzene and substituted derivatives	0.547981	-0.867802	1.25891	down	9.5032e+06	9.41575e+06	9.59221e+06	1.35684e+07	1.03277e+07	1.08821e+07	1.7041e+07	1.5663e+07	2.75574e+07	1.60802e+07	2.19935e+07	1.71604e+07
Com_2277_neg	UDP-N-acetylglucosamine	C17 H27 N3 O17 P2	Nucleosides, nucleotides, and analogues	Pyrimidine nucleotides	0.193315	-2.37097	1.20501	down	2.40687e+06	2.35513e+06	928220	1.35894e+06	3.85564e+06	1.36215e+06	8.11288e+06	7.29839e+06	2.51345e+07	6.24209e+06	5.10551e+06	1.15624e+07
Com_2241_neg	N-Acetylvaline	C7 H13 N O3	Organic acids and derivatives	Carboxylic acids and derivatives	0.483318	-1.04895	1.25051	down	8.98241e+06	1.14067e+07	9.51296e+06	1.22958e+07	9.4405e+06	1.25588e+07	1.41527e+07	2.33069e+07	2.57245e+07	2.41604e+07	2.82887e+07	1.71927e+07
Com_3237_neg	Vitamin C	C6 H8 O6	Organoheterocyclic compounds	Dihydrofurans	0.198167	-2.33521	1.2016	down	2.3572e+06	2.57127e+06	2.54271e+06	2.7075e+06	1.82269e+06	2.66195e+06	3.98067e+06	1.40181e+07	1.56848e+07	1.2026e+07	1.52048e+07	1.30805e+07
Com_12151_pos	1-(3-ethyl-2,4-dihydroxy-6-methoxyphenyl)butan-1-one	C13 H18 O4			0.243809	-2.03618	1.04943	down	441855	297936	272271	470989	289262	345624	1.99895e+06	856155	2.14182e+06	616008	1.48862e+06	1.58532e+06
Com_299_neg	trans-10-Heptadecenoic acid	C17 H32 O2	Lipids and lipid-like molecules	Fatty Acyls	0.169981	-2.55655	1.23104	down	3.45304e+07	3.52916e+07	2.92792e+07	4.05811e+07	2.97119e+07	4.07124e+07	6.78714e+07	2.30973e+08	1.87271e+08	2.50513e+08	3.43161e+08	1.56266e+08
Com_1893_pos	Sauchinone	C20 H20 O6			0.133916	-2.9006	1.42853	down	1.19171e+07	3.73293e+06	7.28228e+06	6.7831e+06	2.14652e+06	2.16322e+06	3.8461e+07	3.9754e+07	4.06298e+07	3.96596e+07	5.03591e+07	4.52148e+07
Com_3634_pos	1-Methylhistidine	C7 H11 N3 O2	Organic acids and derivatives	Carboxylic acids and derivatives	0.212644	-2.23349	1.05028	down	1.32147e+06	3.28658e+06	2.04113e+06	1.46196e+06	4.334e+06	4.63949e+06	1.33981e+07	2.3421e+07	9.6182e+06	5.43799e+06	1.87917e+07	9.67684e+06
Com_12396_pos	2-(3,4-dihydroxyphenyl)acetamide	C8 H9 N O3			0.316853	-1.65811	1.34524	down	629748	708263	779127	1.84326e+06	507081	561414	1.79662e+06	2.54514e+06	2.95224e+06	2.37267e+06	3.89237e+06	2.31234e+06
Com_4575_neg	Icariin	C33 H40 O15	Phenylpropanoids and polyketides	Flavonoids	7.21789	2.85158	1.33586	up	1.78935e+06	1.00294e+07	1.25803e+07	7.02533e+06	1.01461e+07	5.44264e+06	2.00014e+06	1.43674e+06	349581	549183	1.15207e+06	1.0257e+06
Com_8413_pos	Dihydrocapsaicin	C18 H29 N O3	Benzenoids	Phenols	7.0973	2.82727	1.18986	up	6.54359e+06	1.66473e+06	7.89635e+06	2.42707e+06	1.71403e+06	1.9183e+06	657698	331287	667672	274723	341279	850225
Com_2337_pos	(-)-3-(3,4-Dihydroxyphenyl)-2-methylalanine	C10 H13 N O4			0.38431	-1.37966	1.09262	down	1.37848e+07	1.15296e+07	1.46474e+07	1.47905e+07	1.16853e+07	1.35779e+07	1.83452e+07	3.19514e+07	4.33657e+07	3.37111e+07	4.53432e+07	3.5489e+07
Com_16236_pos	Malonic acid	C3 H4 O4	Organic acids and derivatives	Carboxylic acids and derivatives	0.419715	-1.25252	1.32316	down	481219	347957	397555	594951	425241	289989	1.05461e+06	1.62613e+06	725945	807394	1.12527e+06	705023
Com_3539_pos	13-HPODE	C18 H32 O4	Lipids and lipid-like molecules	Fatty Acyls	0.212031	-2.23765	1.18345	down	6.0511e+06	1.67534e+06	5.35621e+06	2.54219e+06	2.0585e+06	1.92053e+06	5.41274e+06	1.81242e+07	1.43539e+07	2.01512e+07	2.40345e+07	1.0381e+07
Com_1220_pos	Senkyunolide A	C12 H16 O2			2.55452	1.35305	1.18258	up	4.09702e+07	5.82014e+07	8.70624e+07	6.39393e+07	7.00131e+07	3.72097e+07	3.93227e+07	2.71116e+07	1.67651e+07	1.66517e+07	1.85837e+07	2.14727e+07
Com_89_neg	(±)9-HpODE	C18 H32 O4			0.26923	-1.89309	1.17785	down	2.11108e+08	1.20099e+08	1.10959e+08	1.94461e+08	1.25529e+08	4.58381e+08	4.58317e+08	7.76707e+08	7.63574e+08	8.83411e+08	9.35183e+08	7.16233e+08
Com_72_neg	trans-Aconitic acid	C6 H6 O6	Organic acids and derivatives	Carboxylic acids and derivatives	3.80891	1.92938	1.19118	up	1.35737e+09	6.41956e+08	4.70982e+08	5.8713e+08	1.3059e+09	1.11379e+09	2.58026e+08	2.17286e+08	3.12857e+08	2.09662e+08	2.03229e+08	2.36917e+08
Com_5667_neg	LPS 18:2	C24 H44 N O9 P	Lipids and lipid-like molecules	Glycerophospholipids	0.199745	-2.32377	1.12358	down	799623	1.27166e+06	1.54586e+06	860804	292065	1.12021e+06	3.94945e+06	4.68938e+06	5.04127e+06	5.95884e+06	5.3857e+06	4.46402e+06
Com_168_pos	5-OxoETE	C20 H30 O3	Lipids and lipid-like molecules	Fatty Acyls	0.114792	-3.12291	1.30576	down	2.93478e+07	3.41479e+07	2.98681e+07	3.34004e+07	3.87228e+07	4.4969e+07	1.06729e+08	3.2622e+08	2.55771e+08	5.05928e+08	5.17092e+08	1.21633e+08
Com_10314_pos	Nepodin	C13 H12 O3			2.31254	1.20948	1.12549	up	5.94169e+06	4.24491e+06	4.54862e+06	6.91891e+06	3.78559e+06	2.83204e+06	2.7946e+06	2.15748e+06	2.08042e+06	1.5512e+06	1.78924e+06	1.85249e+06
Com_1076_pos	Stiripentol	C14 H18 O3			5.59485	2.4841	1.17031	up	5.2023e+07	7.20779e+07	8.49324e+07	1.99601e+07	1.10429e+08	4.20163e+07	7.96318e+06	7.34341e+06	1.8593e+07	1.32835e+07	1.73814e+07	3.61223e+06
Com_719_pos	Dl-Indole-3-lactic acid	C11 H11 N O3	Organoheterocyclic compounds	Indoles and derivatives	3.16939	1.6642	1.33097	up	7.3314e+07	1.19483e+08	1.43379e+08	1.16611e+08	1.65789e+08	5.20408e+07	6.12756e+07	4.11098e+07	2.70564e+07	2.19353e+07	2.95012e+07	3.07132e+07
Com_969_pos	4-Ethylbenzaldehyde	C9 H10 O	Benzenoids	Benzene and substituted derivatives	2.17646	1.12198	1.3072	up	9.7555e+07	8.01906e+07	1.12845e+08	1.30308e+08	1.06583e+08	7.19664e+07	5.6997e+07	4.57396e+07	5.34086e+07	2.4857e+07	3.94846e+07	5.49369e+07
Com_4003_neg	Scutellarin	C21 H18 O12	Phenylpropanoids and polyketides	Flavonoids	0.161501	-2.63038	1.25602	down	1.04936e+06	1.47999e+06	1.30733e+06	1.36858e+06	1.07365e+06	1.028e+06	3.08093e+06	1.01665e+07	3.38208e+06	6.60958e+06	1.37163e+07	8.28822e+06
Com_507_neg	methyl oxo pentanoate	C6 H10 O3	Organic acids and derivatives	Keto acids and derivatives	0.119509	-3.06481	1.43362	down	1.50083e+07	1.20326e+07	1.35757e+07	1.55068e+07	2.28833e+06	2.88005e+07	7.62166e+07	1.46436e+08	1.56958e+08	1.11366e+08	1.35406e+08	1.03372e+08
Com_3341_pos	N-(4-butyl-2-methylphenyl)-N'-[4-(4-methylpiperazino)phenyl]urea	C23 H32 N4 O			0.158226	-2.65994	1.25259	down	2.58531e+06	1.08982e+06	1.1297e+06	2.26334e+06	3.75858e+06	587142	2.54492e+07	4.85033e+06	1.51935e+07	6.65613e+06	1.4033e+07	5.95445e+06
Com_3605_neg	FAHFA 18:2/20:4	C38 H62 O4			0.0826146	-3.59746	1.194	down	469053	390308	387554	319803	232619	758839	3.43178e+06	7.66605e+06	1.39351e+06	1.30975e+07	1.53886e+06	3.83748e+06
Com_9373_pos	3-N-Methyl-L-histidine	C7 H11 N3 O2	Organic acids and derivatives	Carboxylic acids and derivatives	0.252131	-1.98776	1.08984	down	457995	1.14052e+06	988631	532648	1.59252e+06	1.17592e+06	4.57092e+06	6.00372e+06	2.93734e+06	1.4962e+06	5.28794e+06	3.05779e+06
Com_1864_neg	8-Epiloganic acid	C16 H24 O10	Lipids and lipid-like molecules	Prenol lipids	2.65773	1.4102	1.28978	up	3.89892e+07	3.20007e+07	3.14566e+07	5.32783e+07	1.74393e+07	3.79452e+07	1.13432e+07	1.30412e+07	1.6106e+07	1.44268e+07	1.42338e+07	1.02812e+07
Com_71_neg	cis-Aconitic acid	C6 H6 O6	Organic acids and derivatives	Carboxylic acids and derivatives	4.26499	2.09254	1.22205	up	1.33345e+09	5.77369e+08	4.16599e+08	5.21243e+08	1.34245e+09	1.11379e+09	2.58026e+08	1.85718e+08	2.44979e+08	1.68954e+08	1.67965e+08	2.18182e+08
Com_1830_pos	Osthole	C15 H16 O3	Phenylpropanoids and polyketides	Coumarins and derivatives	3.83617	1.93967	1.33566	up	7.04523e+07	2.08685e+07	2.74343e+07	3.07749e+07	3.06808e+07	1.4998e+07	1.28078e+07	9.91626e+06	7.85398e+06	4.70281e+06	6.41543e+06	9.19019e+06
Com_854_pos	2'-Deoxyadenosine	C10 H13 N5 O3	Nucleosides, nucleotides, and analogues	Purine nucleosides	0.0170411	-5.87484	1.3319	down	955267	678562	673737	848240	711449	680023	3.94438e+06	7.58097e+07	1.63093e+07	9.79137e+07	5.94599e+07	1.3405e+07
Com_7428_neg	Angoroside C	C36 H48 O19	Organic oxygen compounds	Organooxygen compounds	0.244374	-2.03284	1.26468	down	306959	588512	1.44639e+06	382238	448847	336357	3.19279e+06	3.11798e+06	915598	3.40654e+06	2.15253e+06	1.57495e+06
Com_2536_neg	Butylscopolamine	C21 H30 N O4	Organic acids and derivatives	Hydroxy acids and derivatives	0.266443	-1.9081	1.4119	down	2.44762e+06	6.5135e+06	3.82514e+06	8.8637e+06	2.21146e+06	2.75837e+06	1.77847e+07	1.39012e+07	2.1752e+07	1.22912e+07	1.75254e+07	1.66534e+07
Com_7763_pos	S-Adenosylmethionine	C15 H22 N6 O5 S	Nucleosides, nucleotides, and analogues	5'-deoxyribonucleosides	0.256289	-1.96416	1.05724	down	828284	1.90863e+06	2.18692e+06	472021	1.44044e+06	1.76664e+06	4.23936e+06	8.25918e+06	7.88471e+06	3.36137e+06	3.80235e+06	6.02036e+06
Com_3922_neg	Sinapyl Alcohol	C11 H14 O4	Benzenoids	Phenols	0.169823	-2.5579	1.24377	down	962942	1.35811e+06	1.19967e+06	1.25588e+06	985236	943344	2.46129e+06	1.15156e+07	4.22988e+06	5.99609e+06	1.12747e+07	4.00592e+06
Com_4040_neg	Hesperidin	C28 H34 O15	Phenylpropanoids and polyketides	Flavonoids	5.56858	2.47731	1.34261	up	2.10822e+06	8.67696e+06	1.53087e+07	8.81177e+06	1.15858e+07	6.68223e+06	1.73628e+06	2.29782e+06	973698	723545	2.16502e+06	1.65253e+06
Com_1518_neg	4-p-Coumaroylquinic acid	C16 H18 O8	Organic oxygen compounds	Organooxygen compounds	0.0778081	-3.68394	1.29518	down	8.39496e+06	3.37631e+06	1.28217e+06	2.58435e+06	464373	569621	3.21984e+07	2.93226e+07	4.3754e+07	3.1256e+07	3.74502e+07	4.02867e+07
Com_1699_neg	D-Phenylalanine	C9 H11 N O2	Organic acids and derivatives	Carboxylic acids and derivatives	2.01832	1.01315	1.33106	up	3.94257e+07	5.48569e+07	4.8347e+07	5.15694e+07	4.57502e+07	3.27017e+07	3.64278e+07	2.58035e+07	1.74712e+07	1.54295e+07	1.84885e+07	2.14678e+07
Com_12177_pos	N-Acetylphenylalanine	C11 H13 N O3	Organic acids and derivatives	Carboxylic acids and derivatives	4.87019	2.28398	1.31067	up	1.51509e+06	2.26747e+06	3.76111e+06	2.88843e+06	2.26164e+06	1.53596e+06	1.01358e+06	660091	221765	151682	275458	599221
Com_2422_neg	Guanosine-3',5'-cyclic monophosphate	C10 H12 N5 O7 P	Nucleosides, nucleotides, and analogues	Purine nucleotides	0.0377114	-4.72886	1.3276	down	385967	386353	379560	423317	328968	449875	6.4855e+06	5.7666e+06	1.04638e+07	1.10254e+06	2.83695e+07	1.02346e+07
Com_3116_pos	Puerarin	C21 H20 O9	Phenylpropanoids and polyketides	Isoflavonoids	0.216114	-2.21013	1.16987	down	2.29672e+06	1.23676e+06	5.81214e+06	4.84589e+06	4.78846e+06	1.24969e+06	1.72486e+07	1.95666e+07	6.71311e+06	2.36109e+07	1.51165e+07	1.13505e+07
Com_14867_pos	Cys-Gly	C5 H10 N2 O3 S	Organic acids and derivatives	Carboxylic acids and derivatives	0.184194	-2.4407	1.37009	down	184241	175785	194256	217902	175859	156436	1.01703e+06	583602	2.43153e+06	671212	464738	828153
Com_356_neg	Vitexin-2-O-rhaMnoside	C27 H30 O14	Phenylpropanoids and polyketides	Flavonoids	3.16677	1.66301	1.30683	up	8.78484e+07	3.04912e+08	3.29855e+08	2.13981e+08	2.34181e+08	2.06403e+08	1.14131e+08	8.10499e+07	3.61945e+07	7.03561e+07	6.21844e+07	7.09683e+07
Com_3069_pos	(2E)-3-(3,4-dimethoxyphenyl)prop-2-enoic acid	C11 H12 O4			3.4308	1.77854	1.26678	up	3.69368e+07	2.19307e+07	3.16261e+07	2.21454e+07	1.77406e+07	1.04994e+07	8.57215e+06	1.07633e+07	4.82706e+06	2.9056e+06	4.56404e+06	9.43086e+06
Com_3961_pos	Tryptophol	C10 H11 N O	Organoheterocyclic compounds	Indoles and derivatives	2.32353	1.21632	1.29052	up	2.34819e+07	1.71401e+07	2.27628e+07	2.19827e+07	2.06707e+07	1.27977e+07	1.1888e+07	7.82637e+06	5.40848e+06	5.25769e+06	7.78809e+06	1.29759e+07
Com_1440_pos	5,8-dihydroxy-10-methyl-5,8,9,10-tetrahydro-2H-oxecin-2-one	C10 H14 O4			2.86009	1.51606	1.20082	up	7.28142e+07	5.38277e+07	4.07076e+07	9.88389e+07	3.81539e+07	3.65876e+07	2.29158e+07	2.28843e+07	2.08115e+07	1.73683e+07	1.81185e+07	1.7104e+07
Com_10008_pos	Ingenol	C20 H28 O5	Lipids and lipid-like molecules	Prenol lipids	0.273771	-1.86896	1.29076	down	1.01168e+06	3.20367e+06	640604	961768	746821	707456	4.04089e+06	4.58224e+06	3.45714e+06	3.77094e+06	6.06384e+06	4.64725e+06
Com_5314_pos	Desthiobiotin	C10 H18 N2 O3	Organoheterocyclic compounds	Azoles	0.338628	-1.56223	1.31212	down	2.27736e+06	2.33791e+06	3.14873e+06	2.53408e+06	3.66155e+06	2.63921e+06	5.99953e+06	7.58187e+06	1.64518e+07	7.02745e+06	4.62491e+06	7.33238e+06
Com_9836_pos	Atractylenolide III	C15 H20 O3			2.10813	1.07596	1.03285	up	3.70743e+06	3.38128e+06	5.10371e+06	4.00377e+06	4.85119e+06	2.62049e+06	2.70747e+06	2.17381e+06	1.83937e+06	1.03024e+06	1.65104e+06	1.82502e+06
Com_8092_pos	7-Methylguanosine	C11 H15 N5 O5	Nucleosides, nucleotides, and analogues	Purine nucleosides	0.278401	-1.84476	1.23888	down	3.80978e+06	1.03608e+06	761240	1.36202e+06	2.20835e+06	1.1912e+06	4.54545e+06	6.23169e+06	8.29917e+06	6.43362e+06	6.55649e+06	5.1772e+06
Com_5849_neg	Ciliatine	C2 H8 N O3 P	Organic acids and derivatives	Organic phosphonic acids and derivatives	12.1754	3.6059	1.20916	up	1.06604e+06	4.42217e+06	7.97039e+06	4.23564e+06	949042	4.17086e+06	285290	325040	244105	324474	299937	394941
Com_2453_neg	PE 18:2_18:3	C41 H72 N O8 P			6.88273	2.78298	1.237	up	5.39002e+06	9.29218e+06	1.27721e+07	2.89991e+07	2.70168e+07	3.58187e+07	4.37183e+06	3.87116e+06	2.69221e+06	2.33059e+06	1.86455e+06	2.20127e+06
Com_2415_pos	Methyl caffeate	C10 H10 O4	Phenylpropanoids and polyketides	Cinnamic acids and derivatives	0.31506	-1.6663	1.32428	down	7.52832e+06	6.28714e+06	6.66678e+06	8.31885e+06	4.74343e+06	7.12756e+06	2.0515e+07	1.4847e+07	4.46725e+07	1.21371e+07	1.6428e+07	2.04935e+07
Com_881_neg	gamma-caprolactone	C6 H10 O2	Organoheterocyclic compounds	Lactones	0.0756316	-3.72487	1.36181	down	5.87439e+06	4.91306e+06	3.55223e+06	6.94596e+06	537730	1.36301e+07	8.79159e+07	7.10503e+07	7.41159e+07	7.39847e+07	7.76663e+07	8.40317e+07
Com_8968_neg	Methyl gallate	C8 H8 O5	Benzenoids	Benzene and substituted derivatives	3.12613	1.64438	1.19744	up	970602	1.93312e+06	3.0263e+06	2.0377e+06	1.9411e+06	1.03022e+06	639793	687254	494886	608029	593452	475814
Com_10003_pos	Vitamin B2	C17 H20 N4 O6	Organoheterocyclic compounds	Pteridines and derivatives	0.340313	-1.55506	1.34936	down	1.00346e+06	1.21592e+06	1.088e+06	1.30243e+06	1.14824e+06	970782	1.84683e+06	5.29159e+06	2.41873e+06	3.8882e+06	4.06256e+06	2.26456e+06
Com_275_neg	N-Acetyl-L-phenylalanine	C11 H13 N O3	Organic acids and derivatives	Carboxylic acids and derivatives	2.17072	1.11818	1.28683	up	3.09804e+08	4.37893e+08	3.64306e+08	4.16725e+08	3.21647e+08	2.11324e+08	2.74206e+08	1.73773e+08	1.14198e+08	1.05049e+08	1.43985e+08	1.38564e+08
Com_2914_pos	N-Acetyl-L-Tyrosine	C11 H13 N O4	Organic acids and derivatives	Carboxylic acids and derivatives	0.647704	-0.626593	1.25879	down	1.78315e+07	1.45104e+07	1.70895e+07	2.0123e+07	1.60647e+07	1.7802e+07	2.00947e+07	2.36427e+07	3.03828e+07	2.44027e+07	3.3847e+07	2.73034e+07
Com_4964_neg	3-methyl-4-[2-(2-methylphenyl)hydrazono]-4,5-dihydro-1H-pyrazol-5-one	C11 H12 N4 O			3.30637	1.72525	1.14567	up	5.6536e+06	6.69478e+06	4.87872e+06	1.32516e+07	3.05509e+06	5.79488e+06	1.92206e+06	1.55308e+06	2.79468e+06	1.6959e+06	1.88289e+06	2.04621e+06
Com_851_pos	2-[(2-furylmethyl)amino]-5-nitrobenzoic acid	C12 H10 N2 O5			43.4294	5.4406	1.23584	up	1.56569e+08	5.63538e+06	2.87921e+06	2.19439e+07	8.05273e+06	5.93882e+06	1.05886e+06	2.73477e+06	254164	187607	214065	179185
Com_6753_pos	3-(1,3-benzoxazol-2-ylthio)-5,5-dimethylcyclohex-2-en-1-one	C15 H15 N O2 S			3.53328	1.82101	1.18351	up	8.18824e+06	5.00599e+06	3.12338e+06	1.49398e+07	7.31856e+06	5.7663e+06	3.4239e+06	1.81963e+06	2.25046e+06	1.40455e+06	1.82765e+06	1.82371e+06
Com_3346_pos	ELK	C17 H32 N4 O6			0.174748	-2.51665	1.12357	down	1.83524e+06	2.42919e+06	3.27166e+06	2.63302e+06	2.86429e+06	2.74225e+06	1.3087e+07	1.17035e+07	2.96199e+07	8.26848e+06	2.27146e+07	4.88317e+06
Com_1908_pos	Carvone	C10 H14 O	Lipids and lipid-like molecules	Prenol lipids	0.412821	-1.27641	1.30619	down	1.10456e+07	1.11338e+07	1.1328e+07	3.05623e+07	1.16841e+07	1.19852e+07	2.36231e+07	4.50552e+07	3.48823e+07	4.22032e+07	4.41763e+07	2.25951e+07
Com_2161_neg	N-Acetyl-α-D-glucosamine 1-phosphate	C8 H16 N O9 P			0.302215	-1.72635	1.38417	down	2.76998e+06	1.04449e+07	8.58875e+06	1.04956e+07	5.04376e+06	4.78571e+06	2.15309e+07	2.35253e+07	2.70596e+07	1.86984e+07	2.31223e+07	2.54633e+07
Com_13772_pos	Palmaturbine	C20 H20 N O4	Alkaloids and derivatives	Protoberberine alkaloids and derivatives	3.702	1.8883	1.34486	up	1.73259e+06	2.36124e+06	2.78947e+06	3.64202e+06	2.89342e+06	858877	731822	661616	737960	473590	643139	608608
Com_17889_pos	Coumestrol	C15 H8 O5	Phenylpropanoids and polyketides	Isoflavonoids	1.77299	0.826188	1.27568	up	986360	1.09274e+06	1.23373e+06	898478	914939	605227	681439	556075	582938	367232	504890	540079
Com_252_neg	α,α-Trehalose	C12 H22 O11	Organic oxygen compounds	Organooxygen compounds	2.12837	1.08975	1.26724	up	3.34817e+08	4.90945e+08	4.21208e+08	4.23881e+08	3.47819e+08	4.79765e+08	1.32584e+08	2.57269e+08	1.61819e+08	1.18684e+08	2.61732e+08	2.41786e+08
Com_9825_pos	Sibirioside A	C21 H28 O12	Phenylpropanoids and polyketides	Cinnamic acids and derivatives	2.30211	1.20296	1.07537	up	6.04555e+06	3.80687e+06	2.84079e+06	4.55854e+06	3.18126e+06	6.06662e+06	2.03389e+06	1.82334e+06	1.99279e+06	1.98989e+06	1.84289e+06	1.8282e+06
Com_3907_neg	Δ17-6-keto prostaglandin F1α	C20 H32 O6	Lipids and lipid-like molecules	Fatty Acyls	7.69825	2.94453	1.32241	up	1.72032e+06	3.79533e+06	1.62452e+07	4.57798e+06	5.82652e+06	5.69086e+06	781565	723613	885421	836086	840090	850734
Com_983_pos	EMH	C16 H25 N5 O6 S			0.115768	-3.11069	1.13569	down	3.02466e+07	1.99478e+06	1.11495e+06	4.49351e+06	976119	934530	9.85731e+07	1.80256e+07	5.16182e+07	2.73693e+07	5.7108e+07	9.07553e+07
Com_2897_neg	Pseudolaric Acid B	C23 H28 O8	Lipids and lipid-like molecules	Prenol lipids	3.18757	1.67246	1.32897	up	1.89144e+07	2.37785e+07	2.20799e+07	2.33212e+07	1.86547e+07	2.89011e+07	1.12588e+07	2.33141e+06	7.49328e+06	8.20094e+06	5.50879e+06	7.76262e+06
Com_1704_neg	4'-Hydroxypropiophenone	C9 H10 O2	Organic oxygen compounds	Organooxygen compounds	3.2284	1.69082	1.27287	up	1.40062e+07	5.28116e+07	5.24721e+07	3.31643e+07	4.4068e+07	3.48576e+07	2.09259e+07	1.47767e+07	5.10462e+06	1.00279e+07	9.78042e+06	1.10547e+07
Com_1696_pos	Artemisinin	C15 H22 O5	Lipids and lipid-like molecules	Prenol lipids	0.295837	-1.75712	1.17148	down	1.28844e+07	1.16725e+07	5.38606e+06	7.68421e+06	1.57492e+07	1.26502e+07	4.87912e+07	2.28973e+07	6.47459e+07	1.75671e+07	2.2621e+07	4.65628e+07
Com_6873_pos	2-(tert-butyl)-6,7-dimethoxy-4H-3,1-benzoxazin-4-one	C14 H17 N O4			0.14074	-2.8289	1.20951	down	415831	633099	642832	625994	657875	554938	4.15136e+06	1.56694e+06	1.1414e+07	3.68139e+06	1.56553e+06	2.70651e+06
Com_3641_neg	Picramnioside F	C33 H34 O15	Organic oxygen compounds	Organooxygen compounds	3.77309	1.91575	1.25661	up	4.03434e+06	1.89753e+07	1.41031e+07	1.2397e+07	1.20635e+07	6.57051e+06	5.42719e+06	2.77777e+06	1.14933e+06	2.15391e+06	3.63331e+06	2.91893e+06
Com_3745_neg	Ethyl caffeate	C11 H12 O4	Phenylpropanoids and polyketides	Cinnamic acids and derivatives	5.6365	2.4948	1.23779	up	2.41757e+06	1.44215e+07	1.75045e+07	9.13747e+06	1.504e+07	5.39075e+06	3.86385e+06	2.2713e+06	960950	927021	910639	2.40516e+06
Com_8615_pos	Gibberellic acid	C19 H22 O6	Lipids and lipid-like molecules	Prenol lipids	6.72859	2.7503	1.06474	up	1.67908e+06	3.98109e+06	2.48419e+06	1.0211e+07	905544	2.01851e+06	1.42516e+06	351701	420453	272794	351375	341057
Com_8653_neg	Vincristine	C46 H56 N4 O10	Alkaloids and derivatives	Vinca alkaloids	0.346817	-1.52775	1.33866	down	516532	632331	590725	583144	411081	523063	770319	1.84075e+06	1.66291e+06	2.36246e+06	1.85374e+06	900579
Com_1703_neg	Cinnamaldehyde	C9 H8 O	Phenylpropanoids and polyketides	Cinnamaldehydes	3.2467	1.69898	1.26601	up	1.37185e+07	5.28116e+07	5.24721e+07	3.31643e+07	4.4068e+07	3.44345e+07	2.09259e+07	1.47767e+07	4.91019e+06	9.75846e+06	9.62127e+06	1.10547e+07
Com_11129_pos	O-Acetylserine	C5 H9 N O4	Organic acids and derivatives	Carboxylic acids and derivatives	2.08123	1.05744	1.10843	up	4.23578e+06	3.36166e+06	3.93157e+06	2.16539e+06	5.05869e+06	2.72523e+06	1.41923e+06	1.26315e+06	2.37378e+06	1.24221e+06	2.47696e+06	1.54468e+06
Com_499_neg	DL-Mandelic acid	C8 H8 O3			2.95178	1.56159	1.27654	up	5.6768e+07	1.93947e+08	2.01705e+08	1.35206e+08	1.91106e+08	1.45084e+08	9.25299e+07	5.33389e+07	2.52072e+07	4.48667e+07	5.05595e+07	4.64664e+07
Com_4111_neg	N-Sinapoylagmatine	C16 H24 N4 O4			0.150872	-2.72861	1.19753	down	581859	567556	552785	696813	465393	511193	2.29174e+06	2.83941e+06	2.48034e+06	1.0569e+07	3.00886e+06	1.18462e+06
Com_14500_pos	3-hydroxyquinuclidine-3-carbonitrile hydrochloride	C8 H12 N2 O			2.33625	1.22419	1.30599	up	2.54733e+06	1.21774e+06	1.22822e+06	2.39616e+06	2.70773e+06	2.36418e+06	998503	933238	1.01482e+06	677033	861209	849115
Com_7657_pos	1-(2-furyl)pentane-1,4-dione	C9 H10 O3			2.13482	1.09412	1.14389	up	5.26829e+06	7.60208e+06	9.1498e+06	6.44536e+06	7.22893e+06	4.45097e+06	4.81772e+06	4.07802e+06	1.76764e+06	3.18909e+06	2.57458e+06	2.37799e+06
Com_8000_pos	Kinetin	C10 H9 N5 O	Organoheterocyclic compounds	Imidazopyrimidines	0.416206	-1.26463	1.14869	down	3.05848e+06	1.45534e+06	965282	2.35704e+06	1.71932e+06	1.95132e+06	4.98175e+06	2.60301e+06	4.25111e+06	3.44905e+06	5.45331e+06	6.9086e+06
Com_3615_neg	Protobioside	C45 H74 O18	Mixed metal/non-metal compounds	Transition metal salts	0.0724636	-3.7866	1.10841	down	391271	443801	421273	462595	319554	391111	1.0745e+07	5.88691e+06	6.06902e+06	674353	2.65806e+06	7.49532e+06
Com_4806_pos	Methylmalonate	C4 H6 O4	Organic acids and derivatives	Carboxylic acids and derivatives	0.650852	-0.619599	1.14521	down	1.14793e+07	6.55079e+06	6.84432e+06	8.93714e+06	9.60278e+06	8.58299e+06	1.1656e+07	1.23359e+07	1.34455e+07	1.19317e+07	1.60898e+07	1.44324e+07
Com_3428_pos	Pachymic acid	C33 H52 O5			0.0534601	-4.22539	1.29585	down	800244	722965	638398	570757	620877	421042	1.68256e+07	8.79005e+06	1.61805e+06	2.09024e+07	2.42058e+06	2.00433e+07
Com_1086_neg	4-Methylphenol	C7 H8 O	Benzenoids	Phenols	3.1337	1.64787	1.2803	up	2.26251e+07	8.63255e+07	9.029e+07	5.53984e+07	7.87505e+07	6.13976e+07	3.51547e+07	2.45005e+07	1.00343e+07	1.63192e+07	1.78389e+07	2.21333e+07
Com_5688_neg	Neohesperidin dihydrochalcone	C28 H36 O15	Phenylpropanoids and polyketides	Flavonoids	6.49461	2.69924	1.33231	up	8.47096e+06	2.88451e+06	1.65509e+06	7.8938e+06	1.383e+06	4.31444e+06	987335	642118	598936	469223	670522	727845
Com_1607_neg	AICA ribonucleotide	C9 H15 N4 O8 P	Nucleosides, nucleotides, and analogues	Imidazole ribonucleosides and ribonucleotides	0.0193354	-5.69261	1.294	down	559091	560607	557183	574919	504090	678902	1.61601e+07	3.91864e+07	3.56783e+07	942982	5.00712e+07	3.56041e+07
Com_1745_pos	methyl 2-[(2-acetyl-3-oxo-1-butenyl)amino]acetate	C9 H13 N O4			0.601789	-0.732671	1.09615	down	2.89912e+07	2.18945e+07	2.89072e+07	3.34528e+07	2.42739e+07	3.21724e+07	3.29429e+07	4.12288e+07	6.29811e+07	4.26682e+07	5.7905e+07	4.42532e+07
Com_3790_pos	Phe-Pro	C14 H18 N2 O3	Organic acids and derivatives	Carboxylic acids and derivatives	0.118075	-3.08223	1.19033	down	688496	911317	1.05903e+06	987784	1.07454e+06	974194	4.58533e+06	1.45574e+07	2.13669e+06	1.84644e+07	4.68577e+06	3.80573e+06
Com_11518_pos	1,4-dihydroxyheptadec-16-en-2-yl acetate	C19 H36 O4			6.22617	2.63835	1.11561	up	5.23843e+06	1.34124e+06	2.75602e+06	947178	628999	1.12258e+06	403957	222754	485582	265218	330311	225058
Com_1309_pos	4-Hydroxy-2,5-dimethyl-3(2H)furanone	C6 H8 O3	Lipids and lipid-like molecules	Prenol lipids	0.6058	-0.723086	1.22183	down	3.99184e+07	3.48683e+07	3.5499e+07	4.48102e+07	4.34089e+07	3.19824e+07	4.59679e+07	5.86412e+07	7.39665e+07	4.97344e+07	8.64397e+07	6.57176e+07
Com_91_pos	3-methyl-5-oxo-5-(4-toluidino)pentanoic acid	C13 H17 N O3			0.343881	-1.54002	1.08702	down	1.50545e+08	3.14045e+08	2.69614e+08	2.45432e+08	1.53408e+08	1.7179e+08	2.49525e+08	7.47516e+08	8.53386e+08	8.63888e+08	6.8456e+08	3.95558e+08
Com_9479_pos	Praeruptorin A	C21 H22 O7	Phenylpropanoids and polyketides	Coumarins and derivatives	0.247782	-2.01286	1.30447	down	2.38396e+06	556396	419783	1.26755e+06	425388	330650	3.25723e+06	2.8136e+06	3.72806e+06	4.90203e+06	3.03146e+06	3.99527e+06
Com_649_pos	Gamma-Linolenic Acid	C18 H30 O2	Lipids and lipid-like molecules	Fatty Acyls	0.401878	-1.31517	1.17981	down	3.7414e+07	4.38882e+07	4.12727e+07	5.53567e+07	4.24132e+07	4.61861e+07	5.40389e+07	1.30171e+08	1.13373e+08	1.27617e+08	1.6268e+08	7.53322e+07
Com_4239_pos	6-Benzyladenine	C12 H11 N5	Organoheterocyclic compounds	Imidazopyrimidines	0.552146	-0.856878	1.26214	down	9.37509e+06	7.38631e+06	8.15231e+06	9.53668e+06	8.2687e+06	8.67094e+06	1.05571e+07	1.25507e+07	2.19886e+07	1.35932e+07	1.91317e+07	1.52519e+07
Com_20_neg	Licoagroside D	C22 H24 O10	Lipids and lipid-like molecules	Saccharolipids	3.98654	1.99514	1.19561	up	8.23463e+08	1.47618e+09	4.53826e+09	2.05238e+09	2.20779e+09	1.44091e+09	5.3384e+08	3.82773e+08	1.65499e+08	6.57918e+08	2.87005e+08	1.11829e+09
Com_3870_pos	3-Dehydroshikimic acid	C7 H8 O5	Organic oxygen compounds	Organooxygen compounds	0.412923	-1.27606	1.30838	down	7.69043e+06	6.84172e+06	3.2251e+06	1.3337e+07	7.34029e+06	7.49323e+06	1.6734e+07	1.7308e+07	1.77852e+07	1.80612e+07	2.36854e+07	1.76521e+07
Com_14459_pos	Mangiferin	C19 H18 O11	Organoheterocyclic compounds	Benzopyrans	2.85563	1.51381	1.16818	up	2.06656e+06	1.59632e+06	1.13803e+06	1.93951e+06	1.04208e+06	2.52274e+06	852726	412915	883322	894460	276719	288597
Com_1624_pos	Rosavin	C20 H28 O10	Lipids and lipid-like molecules	Fatty Acyls	0.324121	-1.62539	1.00056	down	8.53244e+06	1.41968e+07	2.72596e+06	1.23768e+07	1.10473e+07	1.26995e+07	2.15666e+07	2.19968e+07	3.60974e+07	4.12144e+07	4.08605e+07	2.82514e+07
Com_2989_pos	α-Lactose	C12 H22 O11	Organic oxygen compounds	Organooxygen compounds	1.9809	0.986154	1.23449	up	2.9309e+07	3.08851e+07	2.88133e+07	3.58613e+07	2.31598e+07	3.35e+07	1.26939e+07	1.23235e+07	1.54303e+07	8.24092e+06	2.1864e+07	2.1087e+07
Com_3166_pos	o-Veratraldehyde	C9 H10 O3	Benzenoids	Benzene and substituted derivatives	2.49319	1.318	1.0435	up	2.80258e+07	1.86907e+07	1.79653e+07	1.45822e+07	9.60527e+06	3.08273e+07	6.87043e+06	6.8682e+06	8.64207e+06	6.801e+06	9.99761e+06	8.83005e+06
Com_9645_pos	N-Acetylneuraminic acid	C11 H19 N O9	Organic oxygen compounds	Organooxygen compounds	2.27443	1.1855	1.10716	up	5.96653e+06	6.1002e+06	5.34111e+06	3.83989e+06	6.7951e+06	3.59058e+06	2.08263e+06	3.9746e+06	2.26698e+06	2.22795e+06	2.37e+06	986131
Com_6270_neg	C-pentosyl-luteolin-C-hexoside	C26 H28 O15			0.218842	-2.19204	1.14504	down	791824	711130	506181	761970	424501	528269	3.88129e+06	907822	5.06379e+06	4.05464e+06	1.38652e+06	1.72225e+06
Com_6722_neg	Raffinose	C18 H32 O16	Organic oxygen compounds	Organooxygen compounds	2.61971	1.38941	1.27897	up	1.81539e+06	3.03177e+06	3.59221e+06	2.22755e+06	3.00407e+06	6.9051e+06	1.92245e+06	1.11317e+06	1.18338e+06	1.09749e+06	1.18036e+06	1.35749e+06
Com_3664_neg	Harpagide	C15 H24 O10	Lipids and lipid-like molecules	Prenol lipids	0.298334	-1.745	1.16242	down	2.66429e+06	2.45937e+06	1.2357e+06	3.06072e+06	1.20986e+06	2.9454e+06	2.80386e+06	1.15898e+07	5.11146e+06	1.27588e+07	8.38874e+06	4.85113e+06
Com_14779_pos	6-methyl-7-nitro-2,3-dihydro-1,4-benzodioxine	C9 H9 N O4			1.72879	0.789762	1.0868	up	1.7132e+06	2.1098e+06	2.07113e+06	2.8348e+06	1.70384e+06	2.39614e+06	988992	1.03561e+06	1.5798e+06	880687	1.87773e+06	1.05792e+06
Com_2098_pos	3-hydroxy-3,4-bis[(4-hydroxy-3-methoxyphenyl)methyl]oxolan-2-one	C20 H22 O7			2.88601	1.52907	1.13003	up	1.83343e+07	4.55463e+07	4.91458e+07	3.70637e+07	4.22571e+07	1.50247e+07	2.17449e+07	1.51697e+07	9.58187e+06	7.25079e+06	5.92689e+06	1.21801e+07
Com_3558_pos	Quinic acid	C7 H12 O6	Organic oxygen compounds	Organooxygen compounds	0.396063	-1.3362	1.28829	down	4.72114e+06	9.00261e+06	1.21298e+07	1.47249e+07	4.82372e+06	4.64419e+06	2.05968e+07	2.03924e+07	2.03505e+07	1.99804e+07	2.63823e+07	1.86573e+07
Com_1458_neg	Liquiritin apioside	C26 H30 O13	Phenylpropanoids and polyketides	Flavonoids	3.03038	1.5995	1.20662	up	1.48052e+07	4.9422e+07	6.40524e+07	4.4916e+07	5.10449e+07	2.78674e+07	2.5118e+07	1.49325e+07	5.57404e+06	1.12825e+07	1.29963e+07	1.32902e+07
Com_340_neg	Fumaric Acid	C4 H4 O4	Organic acids and derivatives	Carboxylic acids and derivatives	0.513914	-0.960402	1.16794	down	6.5513e+07	9.14108e+07	6.26039e+07	9.75109e+07	4.88354e+07	8.06452e+07	9.10782e+07	1.42254e+08	2.44675e+08	1.36323e+08	1.4174e+08	1.12791e+08
Com_12164_pos	Cinobufagin	C26 H34 O6	Lipids and lipid-like molecules	Steroids and steroid derivatives	0.386887	-1.37002	1.06856	down	720320	633350	644327	663238	905414	1.19855e+06	926729	1.9055e+06	3.96011e+06	1.932e+06	2.0884e+06	1.50404e+06
Com_3129_pos	Angelol B	C20 H24 O7	Phenylpropanoids and polyketides	Coumarins and derivatives	0.168656	-2.56785	1.16628	down	3.28075e+06	2.44957e+06	647701	3.51427e+06	1.61567e+06	577158	5.15066e+06	4.84829e+06	1.06544e+07	2.35008e+07	3.61587e+06	2.38854e+07
Com_2258_neg	2-(1-{2-[(3-furylmethyl)amino]-2-oxoethyl}cyclohexyl)acetic acid	C15 H21 N O4			13.5656	3.76188	1.06447	up	3.55104e+07	4.39895e+06	1.62111e+06	7.18293e+06	8.57538e+06	1.95127e+07	849402	891051	1.1125e+06	1.13057e+06	854896	823043
Com_1469_pos	DL-m-Tyrosine	C9 H11 N O3	Organic acids and derivatives	Carboxylic acids and derivatives	0.44437	-1.17017	1.20154	down	1.42601e+07	1.29097e+07	1.26497e+07	1.48168e+07	7.72385e+06	1.4468e+07	1.75783e+07	1.95106e+07	2.64733e+07	5.52313e+07	3.02136e+07	2.38849e+07
Com_9335_pos	2-hydroxy-6-[(8Z,11Z)-pentadeca-8,11,14-trien-1-yl]benzoic acid	C22 H30 O3			0.190235	-2.39415	1.2252	down	489087	466760	604491	512976	589852	326534	1.89865e+06	1.80672e+06	6.90367e+06	1.57387e+06	699771	2.83318e+06
Com_3302_neg	Tricin 4'-O-(syringyl alcohol) ether O-hexoside	C32 H34 O15			2.93885	1.55525	1.20795	up	4.56395e+06	1.89833e+07	2.10568e+07	1.46479e+07	1.15754e+07	1.22332e+07	5.536e+06	5.09329e+06	2.61413e+06	2.61158e+06	5.40604e+06	7.00197e+06
Com_16627_pos	Ixoside	C16 H20 O11	Lipids and lipid-like molecules	Prenol lipids	0.240011	-2.05883	1.11226	down	203391	185145	216017	192406	357244	207585	387323	1.3488e+06	1.03087e+06	833945	1.76131e+06	311596
Com_2298_neg	Ptaquiloside	C20 H30 O8	Organic oxygen compounds	Organooxygen compounds	2.61437	1.38646	1.12796	up	2.74841e+07	1.61261e+07	1.75685e+07	4.1878e+07	1.26235e+07	1.55865e+07	9.8146e+06	1.73941e+07	6.47134e+06	4.5651e+06	4.62958e+06	7.33502e+06
Com_1251_pos	trans-beta-Ionone	C13 H20 O	Lipids and lipid-like molecules	Prenol lipids	1.59476	0.673339	1.02927	up	6.5112e+07	6.54685e+07	8.45632e+07	9.65933e+07	7.35564e+07	5.70539e+07	7.06121e+07	4.94188e+07	3.52951e+07	3.50534e+07	4.21044e+07	4.48918e+07
Com_1294_pos	Hydroxytyrosol	C8 H10 O3	Benzenoids	Phenols	0.545833	-0.873468	1.26318	down	2.49156e+07	3.37178e+07	3.2788e+07	5.15145e+07	3.35682e+07	1.78409e+07	6.00821e+07	5.57858e+07	6.14354e+07	5.0601e+07	6.14547e+07	6.66931e+07
Com_7128_pos	7-O-Methylaloeresin A	C29 H30 O11			2.55741	1.35468	1.06871	up	3.27051e+06	7.04161e+06	1.02191e+07	5.21625e+06	1.11481e+07	4.48681e+06	3.82656e+06	4.14657e+06	2.78816e+06	2.12464e+06	1.55319e+06	1.74221e+06
Com_12136_pos	2-(Dimethylamino)Guanosine	C12 H17 N5 O5			0.520742	-0.941359	1.16026	down	1.08032e+06	1.30739e+06	1.31864e+06	1.41903e+06	1.32764e+06	990674	1.27353e+06	3.48297e+06	1.92718e+06	2.33314e+06	2.79296e+06	2.48461e+06
Com_393_pos	4-acetyl-4-(ethoxycarbonyl)heptanedioic acid	C12 H18 O7			2.60657	1.38215	1.15913	up	7.99032e+07	2.09929e+08	2.84641e+08	1.67807e+08	2.70931e+08	1.18311e+08	1.28429e+08	9.64271e+07	3.91509e+07	5.29093e+07	5.11353e+07	6.60521e+07
Com_559_pos	Catechol	C6 H6 O2	Benzenoids	Phenols	0.653022	-0.614796	1.13639	down	6.26177e+07	9.11642e+07	8.68482e+07	9.66365e+07	1.11616e+08	1.19872e+08	1.10123e+08	1.26211e+08	1.52589e+08	1.34223e+08	1.94146e+08	1.53666e+08
Com_1411_pos	4-oxo-5-phenylpentanoic acid	C11 H12 O3			5.81193	2.53902	1.29324	up	9.23331e+07	1.10622e+07	1.06688e+07	2.18197e+07	1.94848e+07	1.68184e+07	5.8791e+06	5.44827e+06	5.29748e+06	3.74152e+06	4.53082e+06	4.72929e+06
Com_2699_pos	Cafestol	C20 H28 O3	Organoheterocyclic compounds	Naphthofurans	0.268966	-1.89451	1.28233	down	3.19046e+06	2.7604e+06	3.12586e+06	4.23125e+06	3.08005e+06	3.2227e+06	9.21259e+06	5.036e+06	1.48538e+07	2.8646e+07	6.02719e+06	9.13605e+06
Com_3953_pos	N6-Succinyl Adenosine	C14 H17 N5 O8	Nucleosides, nucleotides, and analogues	Purine nucleosides	1.8523	0.889314	1.14105	up	2.47151e+07	2.43512e+07	1.73549e+07	2.66622e+07	2.12719e+07	1.84184e+07	9.63492e+06	9.76638e+06	2.34427e+07	1.10846e+07	1.03254e+07	7.42656e+06
Com_1773_pos	Kanosamine	C6 H13 N O5	Organic oxygen compounds	Organooxygen compounds	2.94337	1.55747	1.12893	up	5.36367e+07	3.89741e+07	2.66353e+07	4.03608e+07	6.52008e+07	4.22662e+07	1.87711e+07	9.55185e+06	2.02278e+07	3.66039e+06	1.61657e+07	2.23605e+07
Com_248_neg	Suberic acid	C8 H14 O4	Lipids and lipid-like molecules	Fatty Acyls	0.145633	-2.7796	1.16925	down	3.59941e+07	4.65372e+07	1.99702e+06	3.93434e+07	3.48723e+07	5.06739e+07	2.79335e+08	2.05974e+08	3.46983e+08	2.20194e+08	1.66995e+08	2.18507e+08
Com_6912_neg	Paulownin	C20 H18 O7	Lignans, neolignans and related compounds	Furanoid lignans	3.30718	1.7256	1.12906	up	1.1802e+06	5.1856e+06	5.70206e+06	2.28285e+06	3.02984e+06	1.84885e+06	1.70505e+06	1.86124e+06	522400	463208	640624	621909
Com_6653_pos	PC O-18:3	C26 H48 N O7 P			0.131413	-2.92782	1.18174	down	630157	552117	500489	645970	517614	508636	766325	2.02561e+06	1.19331e+07	2.21475e+06	3.84219e+06	4.74807e+06
Com_11296_pos	5'-S-Methyl-5'-thioadenosine	C11 H15 N5 O3 S	Nucleosides, nucleotides, and analogues	5'-deoxyribonucleosides	3.86778	1.95151	1.11425	up	770819	3.11956e+06	4.23096e+06	2.45766e+06	4.899e+06	1.31521e+06	1.03823e+06	968034	269785	1.04402e+06	577473	444276
Com_3040_neg	Demethylwedelolactone	C15 H8 O7			0.0423174	-4.5626	1.18802	down	283126	335102	409151	340981	284007	266115	3.12424e+06	1.57632e+07	8.01881e+06	1.66573e+07	1.23144e+06	540599
Com_6371_pos	3-(5,7-dimethoxy-4-oxo-4H-chromen-2-yl)propanoic acid	C14 H14 O6			2.6935	1.42948	1.11361	up	2.94238e+06	7.71853e+06	1.10089e+07	7.32838e+06	1.33688e+07	5.75788e+06	3.53535e+06	4.15037e+06	2.4745e+06	1.38295e+06	3.15921e+06	3.16461e+06
Com_15313_pos	Ophiopogonanone C	C19 H16 O7	Phenylpropanoids and polyketides	Homoisoflavonoids	3.78813	1.92149	1.25287	up	438372	1.16241e+06	1.00918e+06	653273	361213	2.14654e+06	249705	228251	320915	306245	204767	213557
Com_3385_neg	PG O-16:3_18:3	C40 H69 O9 P			0.114924	-3.12125	1.10386	down	1.1549e+06	1.08626e+06	1.00658e+06	980625	648457	1.07798e+06	1.27953e+07	6.83382e+06	1.95002e+06	1.32427e+07	1.48541e+06	1.55079e+07
Com_2195_neg	Oxobutanedioic acid	C4 H4 O5	Organic acids and derivatives	Keto acids and derivatives	0.281372	-1.82945	1.2118	down	2.45337e+06	2.42035e+06	1.80448e+06	1.15668e+07	2.73957e+06	1.53489e+07	2.28651e+07	1.86517e+07	2.64041e+07	1.94177e+07	1.99209e+07	2.18698e+07
Com_12018_pos	1,11-Undecanedicarboxylic acid	C13 H24 O4	Lipids and lipid-like molecules	Fatty Acyls	0.378268	-1.40252	1.1038	down	1.33559e+06	863541	592349	968222	887887	659580	2.25586e+06	2.3031e+06	4.0794e+06	2.02531e+06	799901	2.56662e+06
Com_3_pos	Fenpropimorph	C20 H33 N O	Benzenoids	Benzene and substituted derivatives	1.729	0.789939	1.13967	up	1.13935e+10	1.26611e+10	1.25177e+10	1.27152e+10	1.03815e+10	1.40518e+10	8.78684e+09	6.68478e+09	3.81723e+09	9.43409e+09	5.57894e+09	8.33588e+09
Com_4144_pos	1-(2,4-dihydroxyphenyl)-2-(3,5-dimethoxyphenyl)propan-1-one	C17 H18 O5			2.24897	1.16927	1.08831	up	8.56607e+06	2.13772e+07	2.14728e+07	1.97501e+07	1.92058e+07	8.72197e+06	9.09586e+06	8.99573e+06	5.98711e+06	6.4833e+06	7.32047e+06	6.17935e+06
Com_255_neg	Heptamethoxyflavone	C22 H24 O9	Phenylpropanoids and polyketides	Flavonoids	2.59347	1.37488	1.15133	up	1.13636e+08	4.78339e+08	4.302e+08	3.7485e+08	3.64363e+08	2.46984e+08	1.85098e+08	1.69041e+08	8.69993e+07	7.87983e+07	1.15447e+08	1.39013e+08
Com_56_pos	Maltol	C6 H6 O3	Organoheterocyclic compounds	Pyrans	0.45921	-1.12277	1.05622	down	5.46355e+08	4.47102e+08	4.42129e+08	5.3017e+08	4.67238e+08	5.17588e+08	5.30182e+08	1.15788e+09	7.86833e+08	1.49242e+09	8.9611e+08	1.56191e+09
Com_2020_neg	Pterosin B	C14 H18 O2	Benzenoids	Indanes	15.5157	3.95566	1.24997	up	4.20447e+07	4.36557e+06	1.29544e+06	1.25063e+07	3.40674e+06	4.51299e+06	839591	793772	663022	612223	681203	801325
Com_10837_pos	Sapropterin	C9 H15 N5 O3	Organoheterocyclic compounds	Pteridines and derivatives	0.196006	-2.35103	1.28136	down	417168	328722	306090	340870	346014	324700	564486	705715	3.02156e+06	965540	1.32448e+06	3.94631e+06
Com_1880_neg	Shikonin	C16 H16 O5	Benzenoids	Naphthalenes	2.29855	1.20073	1.13435	up	1.34242e+07	4.7739e+07	4.33217e+07	3.84842e+07	3.6213e+07	2.58385e+07	2.11682e+07	1.87185e+07	1.04294e+07	9.28953e+06	1.37175e+07	1.58724e+07
Com_1881_neg	Lapachol	C15 H14 O3	Lipids and lipid-like molecules	Prenol lipids	2.29855	1.20073	1.13435	up	1.34242e+07	4.7739e+07	4.33217e+07	3.84842e+07	3.6213e+07	2.58385e+07	2.11682e+07	1.87185e+07	1.04294e+07	9.28953e+06	1.37175e+07	1.58724e+07
Com_1384_pos	4'-Hydroxychalcone	C15 H12 O2	Phenylpropanoids and polyketides	Linear 1,3-diarylpropanoids	15.2248	3.92836	1.19335	up	9.43104e+07	6.50489e+06	6.03309e+06	7.99491e+06	2.74433e+06	7.1101e+06	1.5003e+06	2.76058e+06	1.16004e+06	844742	1.02104e+06	903717
Com_19955_pos	Cyanidin 3-rutinoside	C27 H31 O15	Phenylpropanoids and polyketides	Flavonoids	0.314866	-1.66719	1.24223	down	106333	96853.1	89051.3	97654.9	80942.5	76170.9	226842	191284	760326	236525	170968	151321
Com_608_pos	4-Ethylphenol	C8 H10 O	Benzenoids	Phenols	1.98172	0.98675	1.03423	up	1.18843e+08	1.01196e+08	1.3382e+08	2.38004e+08	1.31872e+08	9.27825e+07	7.14169e+07	6.61413e+07	9.81469e+07	3.20694e+07	8.84346e+07	5.5817e+07
Com_464_pos	4-Methoxybenzaldehyde	C8 H8 O2	Benzenoids	Benzene and substituted derivatives	0.454549	-1.13749	1.03201	down	9.07832e+07	4.26172e+07	7.14162e+07	1.15286e+08	4.94924e+07	2.94718e+07	1.05326e+08	1.97079e+08	1.20925e+08	1.78937e+08	1.91744e+08	8.39293e+07
Com_5082_pos	Adenosine 3'5'-cyclic monophosphate	C10 H12 N5 O6 P	Nucleosides, nucleotides, and analogues	Purine nucleotides	0.100857	-3.30962	1.03661	down	804725	600708	544416	653368	828241	669371	4.63029e+06	3.46713e+06	9.58854e+06	637738	1.78928e+07	4.4433e+06
Com_1293_pos	2-Methoxybenzaldehyde	C8 H8 O2			0.591031	-0.758694	1.17216	down	2.49156e+07	3.37178e+07	3.2788e+07	5.15145e+07	3.35682e+07	1.78409e+07	6.00821e+07	4.91161e+07	5.40246e+07	4.46327e+07	5.42753e+07	6.66931e+07
Com_2973_pos	Gallic acid	C7 H6 O5	Benzenoids	Benzene and substituted derivatives	3.08989	1.62756	1.06751	up	3.70822e+07	1.6064e+07	9.99721e+06	1.49367e+07	3.63977e+07	2.23106e+07	8.47869e+06	7.58238e+06	1.10389e+07	7.34473e+06	1.60238e+06	8.22256e+06
Com_3364_pos	O-Arachidonoyl ethanolamine	C22 H37 N O2	Lipids and lipid-like molecules	Fatty Acyls	2.32727	1.21864	1.11443	up	1.18029e+07	1.05634e+07	1.52863e+07	3.75567e+07	1.32285e+07	1.60578e+07	4.82196e+06	5.06578e+06	5.08086e+06	5.96216e+06	1.49093e+07	9.06048e+06
Com_3196_neg	Butabarbital-d5	C10 H11 [2]H5 N2 O3			12.3499	3.62642	1.13013	up	2.23072e+07	1.91224e+06	826225	2.51132e+06	3.20411e+06	9.36606e+06	576744	488049	520402	522281	451900	689825
Com_11526_neg	dUMP	C9 H13 N2 O8 P	Nucleosides, nucleotides, and analogues	Pyrimidine nucleotides	0.237791	-2.07223	1.12674	down	94285.5	185175	180955	105863	171031	110188	97593	618203	873342	515899	804957	654049
Com_1297_pos	GPH	C13 H19 N5 O4			1.85699	0.89297	1.07104	up	7.79521e+07	7.2989e+07	5.08768e+07	8.68948e+07	8.71073e+07	7.09137e+07	4.03109e+07	3.68089e+07	7.80614e+07	2.32565e+07	2.41197e+07	3.80108e+07
Com_2743_neg	Bergenin	C14 H16 O9	Benzenoids	Benzene and substituted derivatives	0.454949	-1.13622	1.01413	down	4.21693e+06	5.25741e+06	1.0516e+07	6.16236e+06	6.46496e+06	2.14438e+06	1.45083e+07	1.28939e+07	7.96471e+06	1.9186e+07	8.04197e+06	1.38137e+07
Com_8381_pos	N-Acetylglucosamine	C8 H15 N O6	Organic oxygen compounds	Organooxygen compounds	0.483064	-1.04971	1.01686	down	2.41011e+06	3.53804e+06	2.98427e+06	5.6867e+06	1.3664e+06	1.57343e+06	5.65093e+06	5.5833e+06	6.34184e+06	4.85967e+06	8.59529e+06	5.31803e+06
Com_3990_pos	Citrinin	C13 H14 O5	Organoheterocyclic compounds	Benzopyrans	0.411735	-1.28021	1.07365	down	2.35454e+06	5.84414e+06	7.06557e+06	5.2599e+06	6.24498e+06	2.29547e+06	1.32475e+07	6.96846e+06	2.36989e+07	7.00568e+06	8.26277e+06	1.14072e+07
Com_1197_neg	Tangeretin	C20 H20 O7	Phenylpropanoids and polyketides	Flavonoids	2.30373	1.20397	1.10888	up	2.17466e+07	8.37121e+07	7.75361e+07	6.92792e+07	6.18254e+07	4.45121e+07	3.54851e+07	3.35739e+07	1.80867e+07	1.6488e+07	2.38688e+07	2.81629e+07
Com_2306_neg	6,7-Dimethoxy-4-Methylcoumarin	C12 H12 O4			2.32044	1.2144	1.09863	up	8.93028e+06	3.55327e+07	3.21398e+07	2.8117e+07	2.69163e+07	1.9395e+07	1.51211e+07	1.42899e+07	7.56747e+06	6.63391e+06	9.63728e+06	1.18374e+07
Com_3098_pos	(±)8-HEPE	C20 H30 O3			0.214768	-2.21915	1.16601	down	5.39741e+06	5.7374e+06	5.13455e+06	6.01177e+06	5.40927e+06	323313	1.73277e+07	2.02833e+07	1.7508e+07	2.38412e+07	2.8936e+07	2.25406e+07
Com_1358_neg	Bruceine A	C26 H34 O11			2.31648	1.21193	1.08027	up	2.4584e+07	7.23487e+07	6.29329e+07	3.86191e+07	5.61606e+07	2.62264e+07	4.10833e+07	2.26169e+07	1.33788e+07	8.73513e+06	1.83368e+07	1.70985e+07
Com_9545_neg	Tricin 5-O-hexoside	C23 H24 O12			3.67194	1.87654	1.21328	up	679152	490204	2.49643e+06	788330	705720	313931	268123	233376	245191	209927	292950	241136
Com_1155_neg	Didymin	C28 H34 O14			2.78981	1.48017	1.00181	up	1.26478e+07	5.9707e+07	6.28405e+07	5.16544e+07	6.49911e+07	3.70767e+07	2.90483e+07	2.18282e+07	1.01534e+07	9.23346e+06	1.67096e+07	1.65888e+07
Com_2930_pos	Andrographolide	C20 H30 O5	Organoheterocyclic compounds	Lactones	0.521123	-0.940306	1.12379	down	2.01433e+07	1.04175e+07	5.72457e+06	1.30053e+07	1.97514e+07	1.12659e+07	1.88954e+07	2.82224e+07	2.75845e+07	2.48785e+07	3.63044e+07	1.82206e+07
Com_695_neg	Ferulaldehyde	C10 H10 O3	Benzenoids	Phenols	2.19554	1.13458	1.12226	up	4.9217e+07	1.21375e+08	1.33057e+08	7.32809e+07	1.31704e+08	6.40701e+07	5.24619e+07	6.27849e+07	2.35631e+07	2.01209e+07	5.48501e+07	4.70679e+07
Com_6027_pos	Dehydropachymic Acid	C33 H50 O5	Lipids and lipid-like molecules	Prenol lipids	0.23656	-2.07972	1.0565	down	1.45323e+06	1.84016e+06	1.52141e+06	1.43497e+06	1.34808e+06	1.5696e+06	9.64689e+06	3.78884e+06	6.04311e+06	1.00728e+07	1.21347e+06	7.98797e+06
Com_2378_pos	Lipoamide	C8 H15 N O S2	Organoheterocyclic compounds	Dithiolanes	0.0375923	-4.73342	1.18651	down	415857	331624	154982	669138	149257	256048	972876	1.36827e+06	4.54723e+07	1.56696e+06	1.92581e+06	1.28179e+06
Com_5458_pos	2-Phenylphenol	C12 H10 O	Benzenoids	Benzene and substituted derivatives	4.47859	2.16305	1.16995	up	1.84231e+07	2.53637e+06	2.74484e+06	2.72264e+06	3.69585e+06	2.35003e+06	1.72713e+06	1.49809e+06	1.06863e+06	746535	1.15085e+06	1.05943e+06
Com_5980_neg	N-Feruloyl putrescine	C14 H20 N2 O3	Phenylpropanoids and polyketides	Cinnamic acids and derivatives	0.393701	-1.34483	1.02439	down	716141	1.42425e+06	1.53441e+06	1.03764e+06	1.31517e+06	974783	1.41521e+06	1.7636e+06	5.53989e+06	2.93343e+06	4.39931e+06	1.73459e+06
Com_2045_neg	Kuwanon A	C25 H24 O6	Phenylpropanoids and polyketides	Flavonoids	19.4906	4.2847	1.16163	up	4.11418e+07	2.7871e+06	2.73743e+06	4.3481e+06	749194	2.1084e+06	545268	444232	434945	413906	441133	484523
Com_7035_pos	PC 20:0_20:1	C48 H94 N O8 P			5.26242	2.39573	1.17363	up	1.23547e+06	5.51256e+06	1.0436e+07	6.34121e+06	3.06003e+06	1.22377e+06	927775	858842	904038	858075	953263	782463
Com_13037_pos	LPC 20:2-SN1	C28 H54 N O7 P			0.237097	-2.07645	1.02145	down	239889	298937	606765	317880	239980	621574	2.56488e+06	1.25073e+06	307638	2.38378e+06	715748	2.58343e+06
Com_13367_pos	Nordihydroguaiaretic acid	C18 H22 O4	Lignans, neolignans and related compounds	Dibenzylbutane lignans	3.69499	1.88557	1.09022	up	1.18564e+06	3.20216e+06	259011	1.22233e+06	1.23069e+06	1.10403e+06	259504	266152	399594	170911	899826	224275
Com_3262_pos	Combretastatin A4	C18 H20 O5	Phenylpropanoids and polyketides	Stilbenes	2.41245	1.2705	1.03356	up	3.54298e+07	2.14168e+07	1.08443e+07	3.9051e+07	1.24465e+07	1.79676e+07	1.04134e+07	1.09906e+07	9.05925e+06	6.82941e+06	1.03054e+07	9.25547e+06
Com_300_neg	6-Methylcoumarin	C10 H8 O2	Phenylpropanoids and polyketides	Coumarins and derivatives	2.38146	1.25185	1.07913	up	8.82284e+07	3.98001e+08	3.41307e+08	2.94484e+08	2.79948e+08	1.90779e+08	1.60394e+08	1.48085e+08	7.09281e+07	6.89107e+07	9.96977e+07	1.20795e+08
Com_721_pos	Tyramine	C8 H11 N O	Benzenoids	Benzene and substituted derivatives	1.68989	0.756928	1.08224	up	7.03892e+07	1.02981e+08	1.28207e+08	1.09364e+08	1.65591e+08	7.14735e+07	8.03982e+07	7.54477e+07	6.41005e+07	4.12258e+07	6.10334e+07	6.12552e+07
Com_9421_pos	Octopine	C9 H18 N4 O4	Organic acids and derivatives	Carboxylic acids and derivatives	0.317186	-1.6566	1.13012	down	954911	927098	878516	1.14702e+06	880222	755782	3.08244e+06	1.60687e+06	6.7974e+06	913782	2.55546e+06	2.52136e+06
Com_1196_neg	Phloretic acid	C9 H10 O3	Phenylpropanoids and polyketides	Phenylpropanoic acids	1.98826	0.991503	1.08124	up	2.51343e+07	8.37531e+07	7.67817e+07	6.2986e+07	5.84174e+07	4.16185e+07	3.63375e+07	3.55703e+07	2.21472e+07	1.93381e+07	2.74152e+07	3.45671e+07
Com_14668_pos	Coumarin-3-carboxylic acid	C10 H6 O4	Phenylpropanoids and polyketides	Coumarins and derivatives	0.373239	-1.42183	1.11745	down	558270	416620	377944	594078	393609	436990	1.17167e+06	583836	2.41088e+06	603762	729765	1.94173e+06
Com_3822_pos	S-(5-Adenosy)-L-Homocysteine	C14 H20 N6 O5 S	Nucleosides, nucleotides, and analogues	5'-deoxyribonucleosides	4.40692	2.13977	1.1466	up	2.92219e+07	6.09357e+06	3.91455e+06	1.87758e+07	3.80975e+06	6.37264e+06	2.91724e+06	2.65049e+06	2.8583e+06	1.78142e+06	2.64329e+06	2.62223e+06
Com_5214_pos	(2E)-N-(4-acetamidobutyl)-3-(4-hydroxy-3-methoxyphenyl)prop-2-enamide	C16 H22 N2 O4			0.393596	-1.34521	1.03178	down	5.18805e+06	703610	4.46685e+06	5.2974e+06	4.7665e+06	4.12787e+06	1.0638e+07	7.67106e+06	1.6875e+07	8.0756e+06	7.72915e+06	1.13855e+07
Com_5484_pos	Gallic acid trimethyl ether	C10 H12 O5			2.46789	1.30328	1.03398	up	3.68603e+06	1.08146e+07	1.24543e+07	2.00807e+07	5.88205e+06	7.91959e+06	2.72814e+06	3.46004e+06	5.20716e+06	4.07189e+06	2.60662e+06	6.57768e+06
Com_9587_pos	6-Shogaol	C17 H24 O3	Benzenoids	Phenols	3.78532	1.92041	1.09201	up	7.65164e+06	1.19364e+06	999041	5.50163e+06	1.70184e+06	1.57563e+06	616732	619762	1.93547e+06	480955	609136	657850
Com_5881_neg	Vincamine	C21 H26 N2 O3	Alkaloids and derivatives	Eburnan-type alkaloids	0.191443	-2.38501	1.12927	down	482024	590940	531087	568183	385000	483978	545567	3.38091e+06	1.70034e+06	5.58472e+06	4.04786e+06	626289
Com_1011_neg	Triethyl citrate	C12 H20 O7	Organic acids and derivatives	Carboxylic acids and derivatives	0.370682	-1.43175	1.08198	down	1.94404e+07	1.45202e+07	1.0652e+07	9.39626e+06	1.3098e+07	1.2849e+07	1.3805e+07	6.98399e+07	1.51397e+07	4.97145e+07	4.01238e+07	2.70766e+07
Com_7901_neg	Nitidine	C21 H18 N O4	Organoheterocyclic compounds	Quinolines and derivatives	2.44133	1.28767	1.13426	up	4.23568e+06	1.34102e+06	1.18457e+06	1.24007e+06	972835	931470	775794	733456	612641	565702	629441	740435
Com_4187_neg	Isoferulic Acid	C10 H10 O4	Phenylpropanoids and polyketides	Cinnamic acids and derivatives	2.28164	1.19007	1.01749	up	3.38875e+06	9.34818e+06	1.02085e+07	3.89676e+06	1.27172e+07	4.95574e+06	4.19083e+06	4.47323e+06	1.67649e+06	1.91732e+06	3.92823e+06	3.32398e+06
Com_7907_pos	2-{[5-(ethylsulfonyl)-2-hydroxyanilino]carbonyl}benzoic acid	C16 H15 N O6 S			5.11756	2.35545	1.04117	up	1.23555e+06	5.98564e+06	6.33253e+06	7.18016e+06	712476	8.84427e+06	1.00805e+06	1.04316e+06	1.01327e+06	1.60784e+06	751319	495327
Com_345_neg	Isovanillin	C8 H8 O3	Benzenoids	Phenols	2.12392	1.08673	1.03697	up	8.3376e+07	3.49268e+08	3.31168e+08	2.71696e+08	2.67564e+08	1.81556e+08	1.54808e+08	1.37485e+08	8.32631e+07	7.88604e+07	1.08408e+08	1.36179e+08
Com_9586_pos	Nonivamide	C17 H27 N O3	Benzenoids	Phenols	3.23663	1.69449	1.05975	up	7.65164e+06	1.41383e+06	1.26509e+06	5.50163e+06	1.70184e+06	1.57563e+06	850272	827985	1.99575e+06	627598	763370	839204
Com_8910_pos	Ginsenoside-Ro	C48 H76 O19	Lipids and lipid-like molecules	Prenol lipids	0.269601	-1.8911	1.00949	down	1.01933e+06	994990	943285	995716	791923	995821	5.4728e+06	1.07876e+06	3.1116e+06	4.99465e+06	828412	5.80845e+06
Com_14330_pos	3-Indolepropionic acid	C11 H11 N O2	Organoheterocyclic compounds	Indoles and derivatives	0.313464	-1.67363	1.01897	down	341142	236760	257048	319385	259076	213434	392326	590613	2.66238e+06	338212	553393	652974
Com_155_neg	3-oxoindane-1-carboxylic acid	C10 H8 O3			2.19355	1.13327	1.01838	up	1.72287e+08	5.93661e+08	6.94842e+08	3.21084e+08	6.40553e+08	2.90818e+08	2.48821e+08	2.97321e+08	1.18801e+08	9.07945e+07	2.64392e+08	2.16789e+08
Com_1360_neg	Ethyl Coumarin-3-carboxylate	C12 H10 O4			2.19242	1.13252	1.01668	up	1.56317e+07	5.29227e+07	6.14925e+07	2.81776e+07	6.05892e+07	2.57055e+07	2.29124e+07	2.50402e+07	1.06408e+07	8.9928e+06	2.42542e+07	1.96889e+07
Com_5201_pos	Methyl cinnamate	C10 H10 O2	Phenylpropanoids and polyketides	Cinnamic acids and derivatives	2.51886	1.33277	1.03158	up	1.34548e+07	8.93049e+06	1.11306e+07	1.12227e+07	2.50973e+06	1.64082e+07	4.07067e+06	3.91481e+06	4.95115e+06	3.56901e+06	4.70452e+06	4.06181e+06
Com_741_neg	Isosakuranin	C22 H24 O10			2.71413	1.44049	1.03009	up	1.92308e+07	8.84701e+07	1.43759e+08	6.95302e+07	1.09446e+08	5.66866e+07	4.72628e+07	4.21535e+07	8.14922e+06	1.25988e+07	3.25425e+07	3.67699e+07
Com_9340_pos	Cephalotaxine	C18 H21 N O4	Alkaloids and derivatives	Cephalotaxus alkaloids	5.91225	2.56371	1.04546	up	8.01918e+06	467125	381177	1.41707e+06	1.19627e+06	2.04677e+06	406466	396689	468924	315512	369378	331093
Com_8269_neg	Rehmannioside A	C21 H32 O15	Lipids and lipid-like molecules	Prenol lipids	2.84288	1.50736	1.03155	up	724265	1.54937e+06	3.73415e+06	4.26431e+06	1.08973e+06	949648	880696	763880	615248	594907	649546	826350

## Sheet: Supplementary Table S5-3
Supplementary Table 5-3 The classification, fold change, and VIP information of DAMs identified between F and L
Compound_ID	Name	Formula	Class_I	Class_II	FC	log2FC	VIP	Up.Down	all_FL_1	all_FL_2	all_FL_3	all_FL_4	all_FL_5	all_FL_6	all_L_1	all_L_2	all_L_3	all_L_4	all_L_5	all_L_6
Com_899_pos	Methacycline	C22 H22 N2 O8			123.485	6.94819	1.5585	up	6.56618e+07	8.17497e+07	1.14248e+08	8.86172e+07	7.88121e+07	9.86831e+07	542906	572461	744374	816903	785305	812029
Com_2962_neg	Isorhamnetin	C16 H12 O7	Phenylpropanoids and polyketides	Flavonoids	9.66508	3.27278	1.64815	up	1.32398e+07	1.35825e+07	1.49226e+07	1.72722e+07	1.24975e+07	1.2194e+07	1.34606e+06	1.58731e+06	1.52807e+06	1.65573e+06	1.16362e+06	1.38015e+06
Com_3392_neg	Wedelolactone	C16 H10 O7	Phenylpropanoids and polyketides	Isoflavonoids	28.9783	4.8569	1.58385	up	1.09759e+07	9.91705e+06	1.46785e+07	1.0793e+07	1.4036e+07	1.38117e+07	389788	477843	456189	422901	363792	450442
Com_3224_neg	Rhein	C15 H8 O6	Benzenoids	Anthracenes	20.8833	4.38428	1.54212	up	9.29614e+06	1.55364e+07	1.2949e+07	1.50526e+07	1.16064e+07	1.31498e+07	534145	523314	687101	675323	564849	730690
Com_2814_neg	Salvianolic acid A	C26 H22 O10	Phenylpropanoids and polyketides	Stilbenes	35.1626	5.13597	1.83086	up	1.60768e+07	1.34327e+07	1.81662e+07	1.50134e+07	2.11052e+07	2.00299e+07	458745	562377	524428	495324	428150	483664
Com_1020_pos	4,6,8-trihydroxy-7-methoxy-3-methyl-3,4-dihydro-1H-2-benzopyran-1-one	C11 H12 O6			23.597	4.56053	1.16734	up	1.09459e+07	1.05536e+07	1.10264e+07	9.83756e+06	1.02147e+07	1.66738e+07	396085	471543	489411	657496	357513	562720
Com_3869_pos	Daidzein	C15 H10 O4	Phenylpropanoids and polyketides	Isoflavonoids	26.3345	4.71888	1.55328	up	1.29726e+07	1.46711e+07	2.47861e+07	1.72232e+07	1.73234e+07	1.82889e+07	533924	1.00245e+06	507773	650234	701114	601745
Com_256_neg	Tricin 4'-O-(syringyl alcohol) ether	C26 H24 O10			578.583	9.17638	1.66335	up	3.03909e+08	1.86855e+08	3.31771e+08	2.60094e+08	3.36757e+08	3.3773e+08	478647	481489	550695	562304	451618	512175
Com_31_pos	N-Methylisoleucine	C7 H15 N O2	Organic acids and derivatives	Carboxylic acids and derivatives	268.173	8.06702	1.72988	up	1.76169e+09	1.70268e+09	3.15365e+09	1.02789e+09	2.36955e+09	2.76017e+09	5.51757e+06	5.96964e+06	8.66095e+06	9.17616e+06	1.18162e+07	6.49902e+06
Com_2195_pos	Daphnoretin	C19 H12 O7	Phenylpropanoids and polyketides	Coumarins and derivatives	0.107126	-3.22262	1.51653	down	3.90381e+06	4.7554e+06	3.98191e+06	2.65776e+06	3.12325e+06	3.43656e+06	3.84316e+07	2.55375e+07	3.926e+07	3.10181e+07	3.95673e+07	3.02322e+07
Com_7334_pos	Spinosin	C28 H32 O15	Phenylpropanoids and polyketides	Flavonoids	9.67604	3.27442	1.57347	up	7.42506e+06	6.52129e+06	9.23073e+06	6.69715e+06	6.30628e+06	7.9039e+06	593427	588747	771526	843178	989020	770142
Com_2069_pos	Methyl Dihydrojasmonate	C13 H22 O3	Lipids and lipid-like molecules	Fatty Acyls	0.085036	-3.55578	1.34636	down	6.49821e+06	4.52147e+06	4.13943e+06	4.62018e+06	3.31443e+06	3.62488e+06	4.64667e+07	3.87561e+07	6.47003e+07	4.53772e+07	5.53001e+07	6.36027e+07
Com_65_pos	PC O-18:2	C26 H50 N O7 P			6.50661	2.70191	1.46159	up	1.11739e+09	1.32295e+09	1.05191e+09	1.28599e+09	1.09709e+09	1.39566e+09	1.56209e+08	1.80263e+08	1.47279e+08	2.04492e+08	2.2906e+08	2.00174e+08
Com_2388_pos	4-methyl-5-oxo-2-pentyl-2,5-dihydrofuran-3-carboxylic acid	C11 H16 O4			0.0712864	-3.81023	1.51527	down	3.55942e+06	2.53184e+06	2.18554e+06	1.96432e+06	2.00642e+06	2.02418e+06	3.08594e+07	2.71148e+07	3.16585e+07	2.73203e+07	5.39178e+07	2.93319e+07
Com_3719_pos	Tricin O-malonylhexoside	C26 H26 O15	Phenylpropanoids and polyketides	Flavonoids	15.4331	3.94796	1.57076	up	1.50459e+07	1.43906e+07	2.59244e+07	1.12992e+07	1.86745e+07	1.66755e+07	818381	790865	1.14199e+06	1.22915e+06	1.53287e+06	1.09654e+06
Com_3401_pos	Aflatoxin M1	C17 H12 O7	Phenylpropanoids and polyketides	Coumarins and derivatives	28.0127	4.80801	1.64704	up	1.50709e+07	1.59653e+07	2.89985e+07	1.42238e+07	2.05236e+07	1.81004e+07	564781	569188	777489	720661	681877	715699
Com_6374_pos	delta-Tridecalactone	C13 H24 O2	Organoheterocyclic compounds	Lactones	0.0844367	-3.56599	1.7004	down	781269	848045	722942	1.18544e+06	1.31714e+06	765329	7.48824e+06	8.28956e+06	1.17891e+07	1.12683e+07	1.52006e+07	1.25248e+07
Com_6169_pos	DL-2-(acetylamino)-3-phenylpropanoic acid	C11 H13 N O3			5.6222	2.49114	1.42964	up	2.31342e+06	2.35826e+06	2.18473e+06	2.53681e+06	3.60447e+06	2.59e+06	387453	351259	586267	497859	459848	489837
Com_431_neg	20-Hydroxy-(5Z,8Z,11Z,14Z)-eicosatetraenoic acid	C20 H32 O3	Lipids and lipid-like molecules	Fatty Acyls	197.145	7.62311	1.59105	up	4.37084e+07	1.06208e+08	1.90719e+08	5.5008e+07	1.57483e+08	1.04386e+08	349350	477442	488029	427950	362298	1.23012e+06
Com_80_neg	3-Hydroxy-3-Methylpentane-1,5-Dioic Acid	C6 H10 O5			5.42102	2.43856	1.79904	up	7.0504e+08	8.54123e+08	8.47931e+08	9.69173e+08	1.19584e+09	1.044e+09	1.72938e+08	2.12017e+08	1.52558e+08	2.03862e+08	1.53251e+08	1.41362e+08
Com_2783_pos	Arctiin	C27 H34 O11	Lignans, neolignans and related compounds	Lignan glycosides	0.0304214	-5.03877	1.62545	down	864006	934908	1.39999e+06	1.51203e+06	640157	684773	3.17753e+07	2.46586e+07	2.73614e+07	3.11001e+07	4.53091e+07	3.82042e+07
Com_5295_pos	Ethyl oleate	C20 H38 O2	Lipids and lipid-like molecules	Fatty Acyls	0.0507871	-4.29939	1.56397	down	607751	770779	868148	712507	813944	585089	1.00319e+07	1.0081e+07	1.53026e+07	1.29929e+07	1.97002e+07	1.77048e+07
Com_51_neg	Chlorogenic acid	C16 H18 O9	Organic oxygen compounds	Organooxygen compounds	22.9563	4.52082	1.66637	up	1.43954e+09	1.19764e+09	9.67956e+08	1.07796e+09	6.40277e+08	1.85845e+09	4.82714e+07	3.11708e+07	7.49178e+07	5.94013e+07	4.63214e+07	5.27644e+07
Com_9677_pos	Galangin	C15 H10 O5	Phenylpropanoids and polyketides	Flavonoids	17.6348	4.14035	1.43647	up	3.52135e+06	3.37603e+06	6.45586e+06	4.0531e+06	3.4224e+06	4.64658e+06	168092	442138	220040	219550	202015	192769
Com_2084_pos	L-Methionine Methyl Ester	C6 H13 N O2 S			15.6632	3.96931	1.37874	up	8.38808e+06	2.17051e+07	1.24699e+07	1.31156e+07	1.7748e+07	1.13277e+07	817873	565668	1.04738e+06	1.15271e+06	794974	1.03244e+06
Com_357_pos	Cuminaldehyde	C10 H12 O	Lipids and lipid-like molecules	Prenol lipids	0.264526	-1.91852	1.55175	down	1.11435e+08	9.24652e+07	7.73614e+07	7.45863e+07	8.19627e+07	9.45109e+07	2.92709e+08	2.79081e+08	4.11906e+08	2.92959e+08	3.52745e+08	3.82958e+08
Com_2938_neg	Narirutin	C27 H32 O14	Phenylpropanoids and polyketides	Flavonoids	17.9485	4.16579	1.66222	up	9.86822e+06	1.76826e+07	6.96766e+06	7.86338e+06	1.46653e+07	9.50818e+06	498945	581423	1.05718e+06	500684	599873	470025
Com_2809_pos	pteroside A	C21 H30 O8	Organic oxygen compounds	Organooxygen compounds	0.137991	-2.85735	1.74693	down	4.8859e+06	4.24374e+06	6.50915e+06	3.83039e+06	4.15925e+06	4.09456e+06	2.80312e+07	2.27721e+07	3.63204e+07	2.99136e+07	3.86914e+07	4.5175e+07
Com_77_neg	D-(-)-Glutamine	C5 H10 N2 O3	Organic acids and derivatives	Carboxylic acids and derivatives	24.5758	4.61916	1.219	up	8.56088e+07	2.80969e+08	1.59188e+08	1.82021e+08	2.26873e+08	1.74132e+08	6.17162e+06	3.92581e+06	7.21039e+06	9.64329e+06	1.05629e+07	7.60326e+06
Com_785_neg	8-Isoprostaglandin F1β	C20 H36 O5	Lipids and lipid-like molecules	Fatty Acyls	51.7657	5.69392	1.41866	up	2.49935e+07	9.44705e+07	4.79182e+07	6.76371e+07	9.2233e+07	4.82986e+07	776290	1.00083e+06	1.45839e+06	769769	2.34791e+06	901642
Com_136_neg	4,5-Dicaffeoylquinic acid	C25 H24 O12	Organic oxygen compounds	Organooxygen compounds	33.0122	5.04493	1.65309	up	2.61515e+08	4.56776e+08	2.90196e+08	5.08759e+08	2.1011e+08	6.25278e+08	1.1259e+07	5.60562e+06	1.65652e+07	1.83453e+07	8.60472e+06	1.08858e+07
Com_4393_pos	L-Mimosine	C8 H10 N2 O4	Organic acids and derivatives	Carboxylic acids and derivatives	13.9645	3.8037	1.17494	up	3.2727e+06	4.63999e+06	2.84618e+06	2.11737e+06	5.2919e+06	3.79524e+06	142919	291834	250249	351634	320813	215347
Com_9199_pos	Nodakenin	C20 H24 O9	Phenylpropanoids and polyketides	Coumarins and derivatives	0.182164	-2.45669	1.7313	down	1.34128e+06	1.32276e+06	1.3911e+06	865545	1.26202e+06	1.14602e+06	6.58388e+06	5.94965e+06	4.5839e+06	6.52701e+06	8.48444e+06	8.10249e+06
Com_116_neg	D-Glucose 6-phosphate	C6 H13 O9 P	Organic oxygen compounds	Organooxygen compounds	3.09631	1.63055	1.26626	up	5.12175e+08	6.08783e+08	6.65898e+08	5.83487e+08	6.34977e+08	6.46362e+08	1.8685e+08	1.69164e+08	1.83676e+08	2.54892e+08	2.019e+08	1.82883e+08
Com_540_neg	3-[3-(beta-D-Glucopyranosyloxy)-2-hydroxyphenyl]propanoic acid	C15 H20 O9			4.67069	2.22364	1.81384	up	1.44481e+08	1.38625e+08	1.47654e+08	9.59996e+07	1.15238e+08	1.57586e+08	2.84246e+07	2.70597e+07	2.52207e+07	2.55809e+07	3.15314e+07	3.33745e+07
Com_1509_neg	D-Glucono-1,5-lactone	C6 H10 O6	Organic oxygen compounds	Organooxygen compounds	2.83533	1.50351	1.63944	up	3.64007e+07	4.1115e+07	3.32345e+07	4.30067e+07	4.76308e+07	4.22095e+07	1.54683e+07	1.43785e+07	1.09163e+07	1.38214e+07	1.52123e+07	1.61183e+07
Com_5377_pos	Neomangiferin	C25 H28 O16	Organoheterocyclic compounds	Benzopyrans	13.0295	3.70372	1.25955	up	4.95725e+06	3.50384e+06	2.54582e+06	2.74217e+06	5.88732e+06	4.95936e+06	204514	378886	246810	336342	433452	287687
Com_2427_pos	WMH	C22 H28 N6 O4 S			0.06681	-3.90379	1.71799	down	2.06921e+06	2.58827e+06	1.60941e+06	3.08005e+06	1.92175e+06	1.57676e+06	2.41613e+07	2.81356e+07	5.61269e+07	1.94782e+07	3.5001e+07	2.93655e+07
Com_4013_neg	Eupatilin	C18 H16 O7	Phenylpropanoids and polyketides	Flavonoids	10.0681	3.33172	1.49804	up	6.25005e+06	5.8017e+06	1.1163e+07	5.34109e+06	8.52123e+06	5.06494e+06	604948	470628	802574	774384	680062	853088
Com_54_pos	DL-Glutamine	C5 H10 N2 O3	Organic acids and derivatives	Carboxylic acids and derivatives	27.3209	4.77193	1.291	up	1.95683e+08	6.12093e+08	4.35855e+08	4.85479e+08	5.24177e+08	3.259e+08	6.26414e+06	1.45134e+07	1.44322e+07	2.4166e+07	1.95943e+07	1.54336e+07
Com_2566_neg	N7-Methylguanosine	C11 H17 N5 O5	Nucleosides, nucleotides, and analogues	Purine nucleosides	9.32274	3.22075	1.53414	up	1.25015e+07	2.11688e+07	1.87871e+07	1.52161e+07	1.91205e+07	1.43395e+07	1.85106e+06	1.54893e+06	1.21391e+06	2.31495e+06	2.58573e+06	1.33346e+06
Com_1117_pos	(-)-Norepinephrine N-hexoside	C14 H21 N O8			0.122462	-3.02959	1.24193	down	5.5873e+06	5.08636e+06	2.79148e+06	3.40175e+06	3.1579e+06	2.9865e+06	3.22314e+07	2.52118e+07	5.03263e+07	2.41361e+07	2.66569e+07	2.93429e+07
Com_9200_pos	1-O-(3,4,5-Trimethoxybenzoyl)-beta-L-galactopyranose	C16 H22 O10			0.178037	-2.48975	1.40787	down	816319	664604	522441	874695	834318	656404	3.34172e+06	2.73802e+06	4.87541e+06	3.93842e+06	5.24585e+06	4.39913e+06
Com_1190_neg	Threonine	C4 H9 N O3	Organic acids and derivatives	Carboxylic acids and derivatives	4.7344	2.24318	1.29922	up	2.2347e+07	3.78557e+07	3.10865e+07	2.7479e+07	3.62265e+07	2.41308e+07	5.97386e+06	4.59813e+06	6.46883e+06	6.86686e+06	8.47116e+06	5.45607e+06
Com_114_neg	7-Methylxanthine	C6 H6 N4 O2	Organoheterocyclic compounds	Imidazopyrimidines	2.95006	1.56075	1.0598	up	7.28242e+08	6.38844e+08	5.66451e+08	6.30084e+08	7.08935e+08	6.3971e+08	2.25987e+08	1.86962e+08	2.28714e+08	1.81128e+08	2.43579e+08	2.59793e+08
Com_2998_neg	2-Ethylbutyric Acid	C6 H12 O2	Lipids and lipid-like molecules	Fatty Acyls	14.3126	3.83921	1.55966	up	1.41656e+07	1.70667e+07	1.59224e+07	8.25437e+06	1.7622e+07	1.46545e+07	889735	1.10019e+06	1.1162e+06	995745	873975	1.15061e+06
Com_4103_neg	Chrysin	C15 H10 O4	Phenylpropanoids and polyketides	Flavonoids	16.2142	4.01919	1.54782	up	5.72644e+06	6.97998e+06	1.08398e+07	9.10877e+06	1.0284e+07	6.45345e+06	368281	1.02778e+06	471553	428212	363511	386907
Com_15230_pos	Morin Hydrate	C15 H12 O8	Phenylpropanoids and polyketides	Flavonoids	0.113073	-3.14468	1.51188	down	162069	174783	278257	152873	216846	187392	2.1523e+06	1.08536e+06	2.34491e+06	1.67042e+06	1.17251e+06	1.94147e+06
Com_5358_neg	GDP-alpha-D-glucose	C16 H25 N5 O16 P2	Nucleosides, nucleotides, and analogues	Purine nucleotides	10.373	3.37476	1.81807	up	4.24297e+06	5.97719e+06	6.77655e+06	6.18774e+06	4.9932e+06	6.0607e+06	445605	445761	419019	877723	692571	420045
Com_8448_pos	DHZROG	C21 H33 N5 O10			0.0372199	-4.74778	1.49896	down	515622	136642	279524	183243	223652	226679	6.79113e+06	5.39376e+06	5.98835e+06	8.58871e+06	9.81611e+06	5.47906e+06
Com_2130_neg	Selgin C-hexoside	C22 H22 O12			21.4128	4.4204	1.64069	up	2.085e+07	1.45559e+07	2.77225e+07	1.50575e+07	1.74489e+07	2.20682e+07	988841	888869	908320	883533	961629	865652
Com_1674_pos	N-(cyclopropylmethyl)-N'-phenylurea	C11 H14 N2 O			35.2952	5.1414	1.65579	up	3.09987e+07	4.21811e+07	2.8367e+07	3.89261e+07	6.71089e+07	3.46424e+07	1.29631e+06	765749	945389	1.59143e+06	1.8095e+06	454441
Com_703_neg	Dihydrothymine	C5 H8 N2 O2	Organoheterocyclic compounds	Diazines	26.3961	4.72225	1.21313	up	8.29894e+06	2.75523e+07	1.60058e+07	1.78062e+07	2.29589e+07	1.62423e+07	322970	338651	726981	970700	1.05683e+06	708126
Com_5833_neg	Leu-Pro	C11 H20 N2 O3	Organic acids and derivatives	Carboxylic acids and derivatives	5.96706	2.57702	1.27577	up	3.05745e+06	4.86808e+06	5.79371e+06	5.50152e+06	5.65692e+06	4.39975e+06	842654	1.01954e+06	591622	904780	1.01919e+06	528720
Com_4131_pos	(-)-Epigallocatechin	C15 H14 O7	Phenylpropanoids and polyketides	Flavonoids	0.00804541	-6.95762	1.59796	down	142016	137687	153574	113815	146717	128357	7.06825e+06	2.40378e+07	1.99097e+07	1.90768e+07	1.89708e+07	1.31272e+07
Com_1680_pos	L-Histidine	C6 H9 N3 O2	Organic acids and derivatives	Carboxylic acids and derivatives	11.2393	3.49048	1.19551	up	7.89555e+06	2.27966e+07	1.45329e+07	1.64374e+07	1.44179e+07	9.71258e+06	945757	960365	936923	2.465e+06	1.22902e+06	1.09624e+06
Com_4418_neg	Keracyanin chloride	C27 H31 Cl O15	Phenylpropanoids and polyketides	Flavonoids	18.011	4.17081	1.59184	up	6.63625e+06	4.07494e+06	9.6336e+06	6.58874e+06	9.10689e+06	5.80864e+06	346983	433515	426412	413217	357490	345912
Com_2299_pos	Betulonic acid	C30 H46 O3	Lipids and lipid-like molecules	Prenol lipids	0.134992	-2.88905	1.60303	down	7.02605e+06	5.47288e+06	4.8956e+06	4.8385e+06	2.5943e+06	5.03371e+06	4.45714e+07	3.07453e+07	4.64079e+07	3.03585e+07	4.28805e+07	2.62415e+07
Com_135_neg	1,3,7-Trimethyluric acid	C8 H10 N4 O3	Organoheterocyclic compounds	Imidazopyrimidines	2.51357	1.32974	1.20489	up	4.60084e+08	4.98623e+08	4.34798e+08	5.85233e+08	5.84001e+08	4.36705e+08	1.75813e+08	1.97773e+08	2.29285e+08	1.71095e+08	2.43437e+08	1.75897e+08
Com_7143_pos	Nicotinamide N-oxide	C6 H6 N2 O2			8.43663	3.07667	1.60773	up	7.03965e+06	5.60501e+06	1.07068e+07	4.567e+06	7.97302e+06	8.07602e+06	708215	774862	1.1175e+06	854239	875728	880956
Com_32_neg	(2R)-2,3-Dihydroxypropanoic acid	C3 H6 O4	Organic oxygen compounds	Organooxygen compounds	0.0982388	-3.34756	1.21918	down	4.21449e+08	2.09857e+08	2.23389e+08	1.84809e+08	1.62826e+08	1.91352e+08	1.82518e+09	2.71223e+09	2.73372e+09	2.61833e+09	1.97771e+09	2.31951e+09
Com_8137_pos	Curcurbitacin IIA	C32 H50 O8	Lipids and lipid-like molecules	Steroids and steroid derivatives	6.58532	2.71925	1.47031	up	5.70943e+06	4.81257e+06	8.74913e+06	4.76639e+06	4.22636e+06	6.30415e+06	697491	1.00948e+06	900128	880502	947508	814147
Com_2659_neg	Arabidopyl shikimic acid	C16 H16 O9			6.05066	2.59709	1.07768	up	4.75008e+06	3.5161e+06	6.50402e+06	4.59666e+06	6.72028e+06	3.73613e+06	801554	879607	726995	1.06291e+06	715452	742405
Com_1877_neg	Isochlorogenic acid C	C25 H24 O12	Organic oxygen compounds	Organooxygen compounds	6.563	2.71435	1.65789	up	1.49185e+07	2.40665e+07	2.10387e+07	2.80161e+07	1.79883e+07	3.48766e+07	4.25926e+06	3.71315e+06	3.51405e+06	4.44116e+06	2.79613e+06	2.74584e+06
Com_297_pos	Apocynin	C9 H10 O3	Organic oxygen compounds	Organooxygen compounds	0.0999469	-3.32269	1.73098	down	2.51055e+07	3.39331e+07	3.47735e+07	2.69106e+07	1.25318e+07	3.45837e+07	2.33434e+08	2.20656e+08	2.783e+08	2.30698e+08	4.8302e+08	2.33165e+08
Com_5473_pos	LPC 15:0-SN1	C23 H48 N O7 P			4.92921	2.30136	1.4652	up	9.09521e+06	1.23737e+07	1.0898e+07	8.1619e+06	9.90656e+06	1.21352e+07	2.65787e+06	2.00778e+06	2.13132e+06	1.98885e+06	2.61176e+06	1.29627e+06
Com_6204_pos	trans-zeatin 9-O-glucoside	C16 H23 N5 O6			0.21427	-2.2225	1.55267	down	2.73158e+06	1.83941e+06	3.47205e+06	2.33308e+06	1.99465e+06	3.30128e+06	9.77774e+06	9.63744e+06	1.47969e+07	9.90626e+06	1.29651e+07	1.60582e+07
Com_1187_neg	Isofraxidin	C11 H10 O5	Phenylpropanoids and polyketides	Coumarins and derivatives	0.22381	-2.15965	1.02228	down	1.12358e+07	1.03761e+07	1.61728e+07	1.05379e+07	1.15959e+07	1.8667e+07	4.74395e+07	6.38612e+07	6.73125e+07	7.23985e+07	3.90094e+07	6.11051e+07
Com_119_neg	LPE 18:2	C23 H44 N O7 P	Lipids and lipid-like molecules	Glycerophospholipids	7.60699	2.92733	1.72828	up	3.77561e+08	4.80138e+08	2.67447e+08	5.06403e+08	5.93181e+08	6.94059e+08	4.38257e+07	4.81335e+07	5.22017e+07	9.19943e+07	6.04037e+07	8.71396e+07
Com_170_pos	Kaempferol	C15 H10 O6	Phenylpropanoids and polyketides	Flavonoids	16.0503	4.00453	1.47135	up	2.60876e+08	3.60175e+08	5.66948e+08	4.91835e+08	3.82611e+08	2.88932e+08	1.27017e+07	1.56909e+07	1.8848e+07	4.71072e+07	2.75674e+07	2.45855e+07
Com_18018_pos	Piperlongumine	C17 H19 N O5	Phenylpropanoids and polyketides	Cinnamic acids and derivatives	0.135822	-2.88021	1.44002	down	163631	124796	204542	103311	132311	122060	830766	613603	1.57478e+06	1.18544e+06	1.19788e+06	860503
Com_7021_neg	LPC 15:0	C23 H48 N O7 P	Lipids and lipid-like molecules	Glycerophospholipids	6.5598	2.71365	1.67825	up	2.94622e+06	2.69236e+06	2.24706e+06	2.81891e+06	3.06243e+06	4.16213e+06	721994	570209	373857	335417	401576	330126
Com_804_neg	D-Glucuronic acid	C6 H10 O7	Nucleosides, nucleotides, and analogues	Pyrimidine nucleotides	10.8678	3.44199	1.50958	up	6.48118e+07	5.91828e+07	4.33863e+07	9.17835e+07	9.97436e+07	5.99908e+07	7.0824e+06	7.18148e+06	5.71776e+06	7.12178e+06	5.9614e+06	5.48011e+06
Com_1114_neg	Umbelliferone	C9 H6 O3	Phenylpropanoids and polyketides	Coumarins and derivatives	7.48737	2.90446	1.62746	up	2.56942e+07	2.8975e+07	2.5265e+07	6.1364e+07	3.81192e+07	2.61571e+07	3.56806e+06	2.82756e+06	4.60906e+06	6.11107e+06	5.2377e+06	5.10274e+06
Com_2866_neg	Camelliaside A	C33 H40 O20	Phenylpropanoids and polyketides	Flavonoids	12.7507	3.6725	1.56648	up	1.24055e+07	1.03748e+07	1.86329e+07	1.65698e+07	1.12483e+07	7.35415e+06	715596	661995	1.69148e+06	671294	1.58508e+06	680947
Com_492_pos	Methyl jasmonate	C13 H20 O3	Lipids and lipid-like molecules	Fatty Acyls	0.150567	-2.73152	1.76437	down	3.8133e+07	3.48202e+07	2e+07	3.10938e+07	2.71262e+07	2.67597e+07	1.68125e+08	1.38896e+08	2.92227e+08	1.32904e+08	2.62109e+08	1.87491e+08
Com_2124_pos	1,N6-Etheno-2-Deoxy-Adenosine	C12 H13 N5 O3	Organoheterocyclic compounds	Imidazopyrimidines	0.160664	-2.63788	1.70011	down	8.71863e+06	4.37869e+06	8.17068e+06	5.81361e+06	4.3844e+06	5.306e+06	3.18626e+07	2.37657e+07	3.3951e+07	3.75843e+07	6.06385e+07	4.10731e+07
Com_12011_pos	Epigoitrin	C5 H7 N O S	Organoheterocyclic compounds	Azolidines	0.0995073	-3.32905	1.64999	down	264359	337524	376191	259758	322976	308088	3.89152e+06	1.95494e+06	3.18021e+06	3.06925e+06	4.50181e+06	2.18374e+06
Com_574_pos	3-(4-hydroxy-3-methoxyphenyl)propanoic acid	C10 H12 O4			0.212822	-2.23228	1.63423	down	3.8097e+07	3.60109e+07	4.70539e+07	5.3322e+07	2.77548e+07	3.00803e+07	1.15893e+08	1.84362e+08	2.46447e+08	2.04905e+08	1.47698e+08	1.92304e+08
Com_6605_pos	Boc-beta-cyano-L-alanine	C9 H14 N2 O4	Organic acids and derivatives	Carboxylic acids and derivatives	14.866	3.89395	1.59735	up	5.26004e+06	4.01757e+06	1.2049e+07	5.1899e+06	6.40803e+06	3.76052e+06	164575	408973	617148	469282	509517	298220
Com_9193_pos	NLK	C16 H31 N5 O5			7.4981	2.90652	1.46835	up	4.03206e+06	5.23351e+06	6.95307e+06	5.21702e+06	6.43045e+06	3.72919e+06	597658	1.05693e+06	579181	558617	1.00188e+06	419515
Com_6615_pos	Indole-3-pyruvate	C11 H9 N O3	Organoheterocyclic compounds	Indoles and derivatives	0.179436	-2.47846	1.22093	down	3.05548e+06	1.57815e+06	1.45178e+06	1.68483e+06	1.71262e+06	1.3434e+06	8.04565e+06	6.90232e+06	1.51221e+07	8.7169e+06	1.2627e+07	8.92097e+06
Com_254_neg	LPC 18:2	C26 H50 N O7 P	Lipids and lipid-like molecules	Glycerophospholipids	5.793	2.53431	1.70881	up	3.234e+08	2.98659e+08	2.20403e+08	2.11412e+08	2.42866e+08	3.49901e+08	3.8219e+07	5.29143e+07	2.62314e+07	5.63104e+07	6.17294e+07	4.88419e+07
Com_2947_pos	Przewaquinone A	C19 H18 O4	Lipids and lipid-like molecules	Prenol lipids	6.30249	2.65592	1.43191	up	1.46409e+07	2.02742e+07	2.3325e+07	2.56296e+07	1.6863e+07	1.67754e+07	2.16716e+06	2.44925e+06	2.19718e+06	3.80297e+06	4.9548e+06	3.07336e+06
Com_214_pos	Tricin 4'-O-(beta-guaiacylglyceryl) ether	C27 H26 O11	Lignans, neolignans and related compounds	Lignan glycosides	138.215	7.11077	1.50428	up	3.72739e+08	3.28498e+08	5.63021e+08	3.91205e+08	5.3031e+08	4.35086e+08	4.0531e+06	3.17527e+06	2.17683e+06	6.88205e+06	1.34049e+06	1.33444e+06
Com_3068_pos	2-(2-acetyl-3,5-dihydroxyphenyl)acetic acid	C10 H10 O5			8.70098	3.12118	1.6905	up	1.42534e+07	2.19909e+07	1.27439e+07	1.94069e+07	3.4185e+07	1.60056e+07	1.83564e+06	1.80232e+06	2.01711e+06	2.70187e+06	2.42328e+06	2.84879e+06
Com_4970_pos	Valepotriate	C22 H30 O8	Lipids and lipid-like molecules	Prenol lipids	0.0779177	-3.6819	1.69172	down	960156	1.09334e+06	2.82019e+06	984524	935350	751375	1.03229e+07	1.41044e+07	1.58048e+07	2.25502e+07	1.33381e+07	2.07118e+07
Com_12242_pos	Xanthotoxol	C11 H6 O4	Phenylpropanoids and polyketides	Coumarins and derivatives	0.10557	-3.24372	1.34819	down	688610	390223	337777	469338	270262	273920	3.71689e+06	3.41967e+06	3.82712e+06	4.70839e+06	4.38002e+06	2.96699e+06
Com_614_neg	2-Hydroxy-2-methyl-3-buten-1-yl beta-D-glucopyranoside	C11 H20 O7			0.204782	-2.28784	1.05966	down	2.16977e+07	1.86928e+07	2.6549e+07	2.50577e+07	1.78038e+07	1.9518e+07	1.01049e+08	7.21418e+07	1.13691e+08	7.54987e+07	1.36798e+08	1.32316e+08
Com_2159_neg	15(R),19(R)-Hydroxy prostaglandin F1α	C20 H36 O6	Lipids and lipid-like molecules	Fatty Acyls	7.89352	2.98067	1.30128	up	1.55055e+07	2.6669e+07	1.3231e+07	2.09248e+07	2.41532e+07	1.8461e+07	1.855e+06	2.01575e+06	2.60444e+06	1.47049e+06	4.53746e+06	2.58551e+06
Com_1221_pos	1-[4-hydroxy-3-(3-methylbut-2-en-1-yl)phenyl]ethan-1-one	C13 H16 O2			0.0867248	-3.52741	1.60646	down	9.15402e+06	6.8312e+06	4.60432e+06	5.70919e+06	5.22704e+06	5.08781e+06	5.41708e+07	5.54965e+07	9.74007e+07	3.46297e+07	1.08898e+08	7.15855e+07
Com_2036_pos	15-Acetyldeoxynivalenol	C17 H22 O7	Lipids and lipid-like molecules	Prenol lipids	0.151667	-2.72102	1.50855	down	6.71669e+06	4.26673e+06	4.29643e+06	3.02786e+06	3.83826e+06	2.35354e+06	2.59604e+07	1.90734e+07	2.89582e+07	1.97768e+07	4.32783e+07	2.44876e+07
Com_9314_pos	Dihydrofolic acid	C19 H21 N7 O6	Organic acids and derivatives	Carboxylic acids and derivatives	0.0965926	-3.37194	1.45006	down	569491	587483	483499	508920	266220	339458	3.5984e+06	7.37335e+06	3.42262e+06	7.34364e+06	2.56176e+06	4.22283e+06
Com_777_neg	Chikusetsusponin Iva	C42 H66 O14	Lipids and lipid-like molecules	Prenol lipids	83.455	6.38293	1.55601	up	2.08283e+07	5.57756e+07	4.57919e+07	9.5168e+07	5.57907e+07	4.78915e+07	689927	592594	550522	729508	643419	643361
Com_14992_pos	Ganoderic acid G	C30 H44 O8			4.15685	2.05549	1.41093	up	868101	976752	1.21226e+06	1.73225e+06	1.06133e+06	1.00873e+06	220518	213990	264471	257632	445336	248202
Com_8624_pos	(+)-epipinoresinol-4-O-beta-D-glucoside	C26 H32 O11	Lignans, neolignans and related compounds	Lignan glycosides	0.204464	-2.29008	1.67195	down	1.26818e+06	1.23013e+06	1.90476e+06	765252	1.10702e+06	1.06165e+06	7.59816e+06	6.48833e+06	5.51382e+06	7.48477e+06	3.63327e+06	5.1656e+06
Com_416_pos	13,14-dihydro-15-keto-tetranor Prostaglandin D2	C16 H26 O5	Organic oxygen compounds	Organooxygen compounds	0.133516	-2.90492	1.72089	down	3.31105e+07	2.99097e+07	1.99251e+07	1.35895e+07	2.21797e+07	2.99753e+07	1.30173e+08	1.14258e+08	1.78208e+08	2.06688e+08	3.30703e+08	1.53618e+08
Com_161_pos	Indole	C8 H7 N	Organoheterocyclic compounds	Indoles and derivatives	13.8221	3.7889	1.28557	up	1.45129e+08	2.09528e+08	3.74868e+08	2.18173e+08	1.41399e+08	1.09045e+08	1.10821e+07	1.58444e+07	1.75398e+07	1.2234e+07	1.82847e+07	1.16984e+07
Com_6778_neg	2'-O-acetylpoliumoside	C37 H48 O20	Organic oxygen compounds	Organooxygen compounds	0.124193	-3.00935	1.67794	down	513847	441191	389016	468653	364083	525281	3.02676e+06	2.03668e+06	3.63782e+06	3.29052e+06	4.64273e+06	5.12254e+06
Com_2178_neg	Aucubin	C15 H22 O9	Lipids and lipid-like molecules	Prenol lipids	0.443134	-1.17419	1.78398	down	1.10802e+07	9.10616e+06	9.09112e+06	9.26084e+06	8.57084e+06	1.0426e+07	2.0329e+07	2.0553e+07	2.05033e+07	1.86115e+07	2.88536e+07	2.09867e+07
Com_401_neg	Azelaic acid	C9 H16 O4	Lipids and lipid-like molecules	Fatty Acyls	5.65801	2.50029	1.2272	up	8.49405e+07	2.03171e+08	1.50592e+08	1.4827e+08	1.90141e+08	1.65556e+08	2.57299e+07	1.93445e+07	1.71064e+07	3.11193e+07	3.67699e+07	3.65382e+07
Com_39_pos	L-Phenylalanine	C9 H11 N O2	Organic acids and derivatives	Carboxylic acids and derivatives	4.99318	2.31996	1.66122	up	1.98528e+09	2.8014e+09	2.3725e+09	1.9683e+09	1.94502e+09	2.34615e+09	2.94391e+08	5.14415e+08	4.09478e+08	4.25234e+08	6.74376e+08	3.69503e+08
Com_3716_neg	Aurantio-obtusin	C17 H14 O7	Benzenoids	Anthracenes	11.324	3.50132	1.59766	up	9.05537e+06	7.47192e+06	1.28312e+07	6.74421e+06	1.4335e+07	9.83428e+06	907973	816177	834037	887058	984836	892394
Com_9642_pos	Naringenin chalcone	C15 H12 O5	Phenylpropanoids and polyketides	Linear 1,3-diarylpropanoids	5.97625	2.57924	1.51075	up	3.22099e+06	3.18995e+06	5.19805e+06	2.58626e+06	6.2008e+06	5.0037e+06	483532	1.12139e+06	768180	701410	578303	597298
Com_613_pos	Maltotetraose	C24 H42 O21	Organic oxygen compounds	Organooxygen compounds	109.67	6.77703	1.37852	up	5.98786e+07	4.80926e+07	4.71514e+07	1.31859e+07	6.07117e+07	6.07685e+07	568699	388974	454049	413279	449069	368297
Com_182_pos	1-Naphthyl acetate	C12 H10 O2			20.0113	4.32275	1.33618	up	1.39457e+08	1.96362e+08	3.73344e+08	2.02018e+08	1.39632e+08	1.09506e+08	8.68424e+06	1.09784e+07	9.28284e+06	9.51887e+06	1.1738e+07	7.78079e+06
Com_570_neg	D-(+)-Tryptophan	C11 H12 N2 O2	Organoheterocyclic compounds	Indoles and derivatives	31.6314	4.98329	1.25225	up	1.48374e+07	2.25552e+07	5.83794e+07	2.76898e+07	2.06299e+07	1.43914e+07	716045	1.15831e+06	828601	702832	895178	709346
Com_13_pos	DL-Tryptophan	C11 H12 N2 O2	Organoheterocyclic compounds	Indoles and derivatives	17.7325	4.14833	1.31384	up	1.21816e+09	1.77863e+09	3.26012e+09	1.85676e+09	1.17175e+09	9.58873e+08	8.54631e+07	1.02773e+08	1.19981e+08	8.63876e+07	1.07716e+08	7.53914e+07
Com_8573_pos	Tropine	C8 H15 N O	Alkaloids and derivatives	Tropane alkaloids	0.0941565	-3.4088	1.80377	down	591045	523877	480982	428208	563199	436252	3.54154e+06	4.47453e+06	4.99145e+06	5.65041e+06	9.58303e+06	3.87112e+06
Com_98_neg	α-D-Mannose 1-phosphate	C6 H13 O9 P	Organic oxygen compounds	Organooxygen compounds	3.76219	1.91157	1.24947	up	5.12175e+08	6.08783e+08	8.48781e+08	7.40218e+08	1.01356e+09	8.41062e+08	1.8685e+08	1.69164e+08	1.83676e+08	2.54892e+08	2.019e+08	2.16793e+08
Com_3768_pos	p-Coumaric acid ethyl ester	C11 H12 O3	Phenylpropanoids and polyketides	Cinnamic acids and derivatives	0.39457	-1.34165	1.52994	down	9.30297e+06	8.99224e+06	9.42417e+06	7.26807e+06	1.02026e+07	8.75019e+06	1.7458e+07	2.2057e+07	2.06441e+07	2.81076e+07	2.10737e+07	2.7366e+07
Com_1311_neg	Cyclohexanecarboxylic acid	C7 H12 O2	Organic acids and derivatives	Carboxylic acids and derivatives	5.39648	2.43202	1.07608	up	2.13376e+07	5.12268e+07	3.33514e+07	3.48753e+07	5.23496e+07	4.43043e+07	6.97052e+06	6.32278e+06	6.82851e+06	8.42777e+06	1.04146e+07	5.0358e+06
Com_89_neg	(±)9-HpODE	C18 H32 O4			4.77554	2.25567	1.52926	up	4.58317e+08	7.76707e+08	7.63574e+08	8.83411e+08	9.35183e+08	7.16233e+08	2.01279e+08	2.23687e+08	1.10148e+08	1.67834e+08	1.47622e+08	9.87313e+07
Com_7630_pos	Ophiopogonanone E	C19 H20 O7	Phenylpropanoids and polyketides	Homoisoflavonoids	0.106936	-3.22518	1.73622	down	1.29935e+06	1.04032e+06	1.27078e+06	469779	559418	793618	8.02276e+06	7.00874e+06	9.01909e+06	6.03859e+06	1.15121e+07	9.20716e+06
Com_4977_pos	Zeatin-7-N-glucoside	C16 H23 N5 O6	Organic oxygen compounds	Organooxygen compounds	0.159159	-2.65146	1.37074	down	2.38597e+06	1.98681e+06	2.22499e+06	1.00708e+06	1.08852e+06	2.10116e+06	8.94647e+06	7.43064e+06	1.60755e+07	1.05713e+07	1.49073e+07	9.89111e+06
Com_78_pos	LPC 18:2-SN1	C26 H50 N O7 P			4.04404	2.0158	1.35232	up	1.01964e+09	8.03511e+08	9.86482e+08	6.36619e+08	7.50092e+08	1.08165e+09	2.03178e+08	1.92688e+08	1.3595e+08	2.84611e+08	3.00374e+08	1.88327e+08
Com_4360_neg	C-hexosyl-luteolin O-feruloylhexoside	C37 H38 O19			4.95094	2.3077	1.59891	up	5.99729e+06	4.75315e+06	9.81194e+06	6.60741e+06	4.64622e+06	7.71852e+06	1.187e+06	1.15859e+06	1.0523e+06	2.01702e+06	822013	1.74833e+06
Com_1826_neg	Bavachalcone	C20 H20 O4			0.271643	-1.88022	1.32182	down	7.45762e+06	7.00499e+06	4.1277e+06	7.93024e+06	7.2805e+06	4.99741e+06	2.39571e+07	1.85035e+07	2.13641e+07	2.16187e+07	3.71555e+07	2.02299e+07
Com_1827_neg	N-Caffeoylagmatine	C14 H20 N4 O3	Benzenoids	Phenols	0.271643	-1.88022	1.32182	down	7.45762e+06	7.00499e+06	4.1277e+06	7.93024e+06	7.2805e+06	4.99741e+06	2.39571e+07	1.85035e+07	2.13641e+07	2.16187e+07	3.71555e+07	2.02299e+07
Com_4335_pos	Lumichrome	C12 H10 N4 O2	Organoheterocyclic compounds	Pteridines and derivatives	19.9383	4.31747	1.59458	up	3.91169e+06	1.10664e+07	1.30691e+07	1.55427e+07	2.13777e+07	6.64237e+06	357863	795561	476432	715343	1.00064e+06	245728
Com_650_pos	Esculetin	C9 H6 O4	Phenylpropanoids and polyketides	Coumarins and derivatives	0.0453607	-4.46241	1.51645	down	1.00197e+07	7.92267e+06	4.8123e+06	6.94548e+06	4.53399e+06	5.82931e+06	1.02638e+08	4.52917e+07	2.19773e+08	1.59126e+08	1.63254e+08	1.93136e+08
Com_1990_neg	2-Ethyl-3-hydroxy-4H-pyran-4-one	C7 H8 O3	Organoheterocyclic compounds	Pyrans	0.345318	-1.534	1.39615	down	7.19535e+06	7.35311e+06	7.95231e+06	9.68166e+06	1.18757e+07	1.16889e+07	2.66743e+07	2.29816e+07	2.94442e+07	2.19408e+07	3.31447e+07	2.72513e+07
Com_3202_neg	(±)8(9)-DiHET	C20 H34 O4			22.5866	4.49739	1.60893	up	5.16844e+06	1.56898e+07	1.25333e+07	8.12153e+06	1.82038e+07	1.05251e+07	488175	431191	625068	570742	481853	512864
Com_1073_pos	Isoquinoline	C9 H7 N	Organoheterocyclic compounds	Isoquinolines and derivatives	5.83095	2.54373	1.60548	up	4.25832e+07	5.04114e+07	1.06097e+08	5.28173e+07	7.84887e+07	4.30855e+07	8.49142e+06	7.81614e+06	1.32616e+07	9.89088e+06	1.4804e+07	9.78771e+06
Com_3435_neg	Genipin	C11 H14 O5	Lipids and lipid-like molecules	Prenol lipids	0.177307	-2.49568	1.339	down	3.35523e+06	2.2138e+06	2.71939e+06	1.91199e+06	1.73201e+06	1.79997e+06	1.45199e+07	1.61991e+07	1.19985e+07	1.78251e+07	6.59193e+06	1.03153e+07
Com_3203_neg	(+/-)8(9)-DiHET	C20 H34 O4	Lipids and lipid-like molecules	Fatty Acyls	22.0943	4.4656	1.60708	up	5.16844e+06	1.56898e+07	1.25333e+07	8.12153e+06	1.82038e+07	1.05251e+07	499153	440242	639125	583576	492688	524398
Com_5702_pos	Gly-Phe	C11 H14 N2 O3	Organic acids and derivatives	Carboxylic acids and derivatives	5.31384	2.40975	1.23465	up	5.23145e+06	8.14273e+06	1.49295e+07	7.59792e+06	9.74342e+06	7.03807e+06	1.13163e+06	1.66963e+06	1.45983e+06	2.55441e+06	1.85107e+06	1.24774e+06
Com_866_pos	Valerophenone	C11 H14 O	Organic oxygen compounds	Organooxygen compounds	0.203654	-2.29581	1.39869	down	1.78267e+07	1.63054e+07	2.13705e+07	3.06464e+07	2.85885e+07	3.16984e+07	1.1518e+08	6.01973e+07	1.35821e+08	1.22701e+08	1.58003e+08	1.2714e+08
Com_1039_pos	Malvidin	C17 H14 O7	Phenylpropanoids and polyketides	Flavonoids	32.2996	5.01345	1.5886	up	4.35946e+07	4.25078e+07	1.0973e+08	2.91695e+07	9.20126e+07	4.8127e+07	1.54509e+06	1.66812e+06	1.95559e+06	1.96222e+06	2.23172e+06	1.94207e+06
Com_308_pos	Coumarin	C9 H6 O2	Phenylpropanoids and polyketides	Coumarins and derivatives	0.177634	-2.49302	1.00528	down	6.38182e+07	6.15985e+07	7.16342e+07	4.5356e+07	6.42624e+07	8.48544e+07	2.034e+08	3.13578e+08	4.79411e+08	4.81238e+08	2.78948e+08	4.47533e+08
Com_6251_pos	Baohuoside I	C27 H30 O10	Phenylpropanoids and polyketides	Flavonoids	0.0982981	-3.34669	1.53119	down	765651	814790	1.06532e+06	391599	875340	1.23922e+06	1.25082e+07	3.27548e+06	1.00243e+07	6.94619e+06	1.21674e+07	7.48962e+06
Com_2869_neg	Lithospermic acid	C27 H22 O12	Phenylpropanoids and polyketides	2-arylbenzofuran flavonoids	5.11497	2.35473	1.3722	up	4.78703e+06	8.02335e+06	5.35268e+06	9.07785e+06	5.88522e+06	1.06198e+07	1.67277e+06	1.58563e+06	1.44288e+06	1.30014e+06	1.06227e+06	1.48886e+06
Com_3453_pos	Kynurenic acid	C10 H7 N O3	Organoheterocyclic compounds	Quinolines and derivatives	0.0597542	-4.06482	1.67206	down	1.19854e+06	1.10599e+06	1.42391e+06	268746	1.21186e+06	795743	1.86607e+07	1.15459e+07	3.58035e+07	1.05463e+07	1.47401e+07	9.195e+06
Com_1009_pos	3-Methylcrotonylglycine	C7 H11 N O3	Organic acids and derivatives	Carboxylic acids and derivatives	0.18603	-2.4264	1.39815	down	1.825e+07	1.40539e+07	1.64987e+07	1.05704e+07	1.39799e+07	1.14551e+07	5.5285e+07	5.84418e+07	6.88847e+07	8.28338e+07	1.35365e+08	5.50742e+07
Com_2537_pos	N-Sinapoylputrescine	C15 H22 N2 O4	Benzenoids	Phenols	9.63411	3.26815	1.30757	up	1.42251e+07	1.9196e+07	4.24484e+07	2.30084e+07	2.38334e+07	1.65901e+07	1.70776e+06	5.53101e+06	1.41924e+06	1.67796e+06	2.57742e+06	1.54579e+06
Com_409_neg	Benzoic Acid	C7 H6 O2	Benzenoids	Benzene and substituted derivatives	0.456533	-1.13121	1.66455	down	1.02915e+08	8.95261e+07	7.55452e+07	7.85531e+07	9.94787e+07	9.06899e+07	1.94129e+08	2.61566e+08	1.6937e+08	1.87415e+08	1.60276e+08	2.0286e+08
Com_5667_neg	LPS 18:2	C24 H44 N O9 P	Lipids and lipid-like molecules	Glycerophospholipids	8.18984	3.03384	1.6489	up	3.94945e+06	4.68938e+06	5.04127e+06	5.95884e+06	5.3857e+06	4.46402e+06	641022	1.07917e+06	392889	627796	399040	460722
Com_303_pos	Sedanolide	C12 H18 O2	Organoheterocyclic compounds	Isobenzofurans	0.165616	-2.59409	1.60417	down	5.74365e+07	4.95413e+07	3.88636e+07	2.93806e+07	3.80486e+07	5.04611e+07	1.82312e+08	1.58335e+08	2.58199e+08	3.00671e+08	4.64486e+08	2.28427e+08
Com_9417_pos	2-[5-(2-hydroxypropyl)oxolan-2-yl]propanoic acid	C10 H18 O4			4.33728	2.11679	1.54625	up	2.16949e+06	4.01897e+06	4.45668e+06	4.96463e+06	3.2792e+06	3.14062e+06	684218	756991	803304	918818	835927	1.07987e+06
Com_16259_pos	Sakuranin	C22 H24 O10	Phenylpropanoids and polyketides	Flavonoids	0.072927	-3.7774	1.57418	down	119064	111400	142317	101022	130817	109285	739171	1.59502e+06	2.22615e+06	2.31944e+06	1.63715e+06	1.27238e+06
Com_3113_pos	5-methoxy-2-phenyl-4H-chromen-4-one	C16 H12 O3			0.316994	-1.65747	1.7225	down	8.52397e+06	8.87233e+06	1.5749e+07	8.57044e+06	1.08617e+07	1.00067e+07	3.08594e+07	3.43793e+07	2.65265e+07	3.44765e+07	3.60532e+07	3.51351e+07
Com_1072_pos	Quinoline	C9 H7 N	Organoheterocyclic compounds	Quinolines and derivatives	5.50561	2.4609	1.60364	up	4.3179e+07	5.04114e+07	1.06097e+08	5.28173e+07	7.84887e+07	4.30855e+07	9.4522e+06	8.69962e+06	1.43538e+07	9.89088e+06	1.4804e+07	1.07445e+07
Com_9848_pos	2-{[(4,5-dimethoxy-2-nitrophenethyl)imino]methyl}phenol	C17 H18 N2 O5			0.165185	-2.59785	1.63659	down	1.12508e+06	1.21341e+06	585987	408496	673650	780412	3.85048e+06	4.49881e+06	7.85304e+06	3.97613e+06	3.27589e+06	5.5255e+06
Com_5773_pos	5-Methylcytidine	C10 H15 N3 O5	Nucleosides, nucleotides, and analogues	Pyrimidine nucleosides	17.1117	4.09691	1.61675	up	5.16854e+06	5.47311e+06	1.02021e+07	3.11198e+06	5.64173e+06	1.1304e+07	307155	348906	402088	415871	483949	432290
Com_4256_pos	Pseudolaric acid C	C21 H26 O7			0.181841	-2.45925	1.38427	down	2.95012e+06	3.28948e+06	1.6676e+06	1.78091e+06	1.76094e+06	1.3589e+06	8.82296e+06	1.17569e+07	2.0188e+07	9.57421e+06	1.30142e+07	7.07861e+06
Com_3018_pos	3-Methoxy prostaglandin F1α	C21 H38 O6	Lipids and lipid-like molecules	Fatty Acyls	5.21409	2.38242	1.22857	up	1.88286e+07	2.19282e+07	3.11871e+07	2.49282e+07	3.10648e+07	2.41248e+07	3.50017e+06	5.43223e+06	7.16442e+06	6.41927e+06	3.59526e+06	3.05228e+06
Com_5866_pos	Cytidine	C9 H13 N3 O5	Nucleosides, nucleotides, and analogues	Pyrimidine nucleosides	22.7987	4.51088	1.46651	up	3.71346e+06	1.02326e+07	1.31707e+07	1.03918e+07	1.4747e+07	6.45058e+06	146920	693924	252621	600576	710324	170610
Com_1591_pos	Maltopentaose	C30 H52 O26	Organic oxygen compounds	Organooxygen compounds	70.0284	6.12987	1.35189	up	2.28825e+07	1.61958e+07	1.93893e+07	4.28764e+06	1.93899e+07	2.52067e+07	190217	240098	281221	265068	306933	249438
Com_17_pos	Diosmetin	C16 H12 O6	Phenylpropanoids and polyketides	Flavonoids	855.204	9.74013	1.6517	up	4.0041e+09	3.40422e+09	5.41575e+09	4.1713e+09	4.50542e+09	3.73521e+09	1.06184e+06	1.10269e+06	4.27118e+06	1.8137e+07	2.22815e+06	2.70783e+06
Com_7107_pos	N alpha-Acetyl-L-Arginine	C8 H16 N4 O3			23.7858	4.57203	1.70426	up	2.28061e+06	7.70768e+06	5.96285e+06	7.87373e+06	3.14045e+06	2.34966e+06	129662	264764	198997	226730	216934	195372
Com_1211_pos	4-methoxy-6-(prop-2-en-1-yl)-2H-1,3-benzodioxole	C11 H12 O3			0.237564	-2.07361	1.43814	down	1.68435e+07	2.14901e+07	1.23724e+07	1.0406e+07	1.18869e+07	1.22458e+07	3.8429e+07	5.27705e+07	1.00282e+08	5.13318e+07	6.40593e+07	5.19554e+07
Com_2064_pos	Syringic acid	C9 H10 O5	Benzenoids	Benzene and substituted derivatives	2.74703	1.45788	1.15809	up	1.60818e+07	1.75944e+07	2.12963e+07	1.89701e+07	2.86511e+07	2.57343e+07	7.91269e+06	8.15463e+06	8.43926e+06	9.26183e+06	6.28858e+06	6.65814e+06
Com_62_neg	2-Methylpentanedioic acid	C6 H10 O4	Lipids and lipid-like molecules	Fatty Acyls	18.3349	4.19652	1.62757	up	8.89643e+08	7.21339e+08	5.34435e+08	6.09961e+08	3.39569e+08	1.33423e+09	2.1612e+07	1.52122e+07	3.96331e+07	2.64425e+07	2.73228e+07	1.11348e+08
Com_2926_neg	Jionoside B1	C37 H50 O20	Organic oxygen compounds	Organooxygen compounds	0.0583804	-4.09837	1.59738	down	1.02418e+06	1.71342e+06	486518	1.30429e+06	977279	482663	1.57396e+07	1.53791e+07	2.26801e+07	1.40991e+07	1.61047e+07	1.85721e+07
Com_1556_pos	1H-indene-3-carboxamide	C10 H9 N O			5.13223	2.35959	1.59954	up	3.15669e+07	3.17689e+07	7.08771e+07	3.79421e+07	3.93046e+07	2.99782e+07	6.94611e+06	8.00981e+06	9.50324e+06	8.24879e+06	8.02988e+06	6.30562e+06
Com_3473_pos	Xanthurenic acid O-hexoside	C16 H17 N O9			0.0177792	-5.81367	1.73638	down	403934	247373	287776	271873	230682	238587	1.39123e+07	4.45975e+06	3.55944e+07	1.17001e+07	1.72305e+07	1.16083e+07
Com_2129_pos	L-Leucyl-L-alanine Hydrate	C9 H18 N2 O3	Organic acids and derivatives	Carboxylic acids and derivatives	6.51645	2.70409	1.12731	up	1.72843e+07	2.3615e+07	5.08768e+07	2.25573e+07	3.08234e+07	2.3727e+07	2.67332e+06	6.3851e+06	2.85637e+06	4.05094e+06	7.09934e+06	2.85143e+06
Com_8751_pos	Embelin	C17 H26 O4	Organic oxygen compounds	Organooxygen compounds	3.93125	1.97499	1.21702	up	6.69122e+06	4.31678e+06	5.82096e+06	4.05109e+06	2.9905e+06	5.01849e+06	1.00402e+06	1.13041e+06	1.08308e+06	1.3969e+06	1.38904e+06	1.3451e+06
Com_9451_pos	trans-3-Indoleacrylic acid	C11 H9 N O2	Organoheterocyclic compounds	Indoles and derivatives	4.68174	2.22705	1.13915	up	1.33842e+06	1.71379e+06	3.13212e+06	1.82822e+06	1.41622e+06	1.16437e+06	271125	331815	389888	316757	482070	470995
Com_3609_pos	L-Saccharopine	C11 H20 N2 O6	Organic acids and derivatives	Carboxylic acids and derivatives	7.95201	2.99132	1.15725	up	1.30961e+07	2.18336e+07	2.09472e+07	1.83263e+07	2.77243e+07	1.75454e+07	1.44737e+06	3.27663e+06	1.422e+06	4.22384e+06	2.98552e+06	1.66887e+06
Com_11142_pos	1-Methyladenosine	C11 H15 N5 O4	Nucleosides, nucleotides, and analogues	Purine nucleosides	4.85841	2.28048	1.69074	up	2.72198e+06	4.02834e+06	2.77604e+06	3.10704e+06	4.96126e+06	2.51741e+06	513403	826771	567692	388963	1.14447e+06	698343
Com_2402_pos	7-(2-aminophenyl)heptanoic acid	C13 H19 N O2			33.8741	5.08211	1.57611	up	1.43025e+07	1.5097e+07	3.1396e+07	2.17046e+07	6.69681e+06	3.46094e+07	483457	528953	809536	598209	597809	636929
Com_7189_pos	Bisdemethoxycurcumin	C19 H16 O4	Phenylpropanoids and polyketides	Diarylheptanoids	0.093798	-3.4143	1.6119	down	1.82821e+06	479295	392358	853252	538527	933543	6.55659e+06	4.34588e+06	1.33208e+07	5.12328e+06	1.25181e+07	1.17099e+07
Com_2732_pos	Praeruptorin E	C24 H28 O7	Phenylpropanoids and polyketides	Coumarins and derivatives	0.128409	-2.96118	1.19548	down	6.49966e+06	3.85386e+06	6.65554e+06	2.34868e+06	2.14599e+06	4.70641e+06	3.68779e+07	3.90681e+07	4.13915e+07	4.29071e+07	1.40873e+07	2.97829e+07
Com_5649_pos	Sodium Houttuyfonate	C14 H27 Na O5 S	Organic acids and derivatives	Organic sulfonic acids and derivatives	2.22047	1.15086	1.19061	up	4.15959e+06	3.9591e+06	5.88167e+06	5.46653e+06	6.09778e+06	5.11487e+06	2.1433e+06	2.20543e+06	1.76293e+06	2.14968e+06	2.79363e+06	2.76175e+06
Com_4144_pos	1-(2,4-dihydroxyphenyl)-2-(3,5-dimethoxyphenyl)propan-1-one	C17 H18 O5			0.448058	-1.15824	1.3571	down	9.09586e+06	8.99573e+06	5.98711e+06	6.4833e+06	7.32047e+06	6.17935e+06	1.23303e+07	1.3941e+07	1.91071e+07	1.71951e+07	1.82876e+07	1.74784e+07
Com_12706_pos	Rosmarinic acid	C18 H16 O8	Phenylpropanoids and polyketides	Cinnamic acids and derivatives	4.41539	2.14254	1.5644	up	2.80321e+06	1.95711e+06	3.56449e+06	2.21499e+06	2.64646e+06	2.64469e+06	426318	784711	565054	909377	360942	539002
Com_1686_neg	L-Serine	C3 H7 N O3	Organic acids and derivatives	Carboxylic acids and derivatives	9.17765	3.19813	1.78693	up	2.39262e+07	3.64703e+07	2.78948e+07	3.26423e+07	4.72946e+07	3.05656e+07	3.08684e+06	1.45503e+06	3.41047e+06	4.17347e+06	6.58457e+06	2.95023e+06
Com_7228_pos	VLH	C17 H29 N5 O4			22.229	4.47437	1.42135	up	2.16589e+06	4.98625e+06	1.04758e+07	1.90237e+06	4.82675e+06	5.16136e+06	97277.7	769462	110548	112144	131514	106980
Com_7763_pos	S-Adenosylmethionine	C15 H22 N6 O5 S	Nucleosides, nucleotides, and analogues	5'-deoxyribonucleosides	6.93819	2.79456	1.6328	up	4.23936e+06	8.25918e+06	7.88471e+06	3.36137e+06	3.80235e+06	6.02036e+06	731913	649463	724878	932301	951127	848372
Com_1171_pos	6-(3-hydroxybutan-2-yl)-5-(hydroxymethyl)-4-methoxy-2H-pyran-2-one	C11 H16 O5			0.174371	-2.51977	1.61004	down	9.72313e+06	1.38038e+07	1.45379e+07	1.09876e+07	6.4984e+06	1.03292e+07	3.85723e+07	5.96042e+07	7.16026e+07	3.83997e+07	1.14566e+08	5.50707e+07
Com_15_neg	Gluconic acid	C6 H12 O7	Organic oxygen compounds	Organooxygen compounds	14.7635	3.88396	1.59812	up	1.67197e+09	3.42947e+09	2.72192e+09	4.81852e+09	5.86795e+09	1.67496e+09	2.63971e+08	1.67993e+08	2.40659e+08	1.77843e+08	2.61652e+08	2.55093e+08
Com_4627_pos	Kanamycin	C18 H36 N4 O11	Organic oxygen compounds	Organooxygen compounds	0.132095	-2.92035	1.39634	down	1.42135e+06	2.83057e+06	1.54424e+06	1.13152e+06	1.22282e+06	1.2936e+06	6.33731e+06	1.35258e+07	2.47774e+07	8.48521e+06	9.3666e+06	9.00257e+06
Com_5918_neg	N-Acetyl-L-methionine	C7 H13 N O3 S	Organic acids and derivatives	Carboxylic acids and derivatives	3.24688	1.69905	1.69249	up	3.82405e+06	3.38588e+06	5.65045e+06	3.43106e+06	5.02662e+06	4.264e+06	2.0629e+06	1.33644e+06	867939	1.36218e+06	1.16975e+06	1.07976e+06
Com_3934_neg	Linarin	C28 H32 O14	Phenylpropanoids and polyketides	Flavonoids	9.13804	3.19189	1.60304	up	5.59439e+06	7.55279e+06	1.16391e+07	4.57876e+06	8.90433e+06	9.68229e+06	943982	848545	867114	843451	918004	826381
Com_1893_pos	Sauchinone	C20 H20 O6			4.72724	2.241	1.20395	up	3.8461e+07	3.9754e+07	4.06298e+07	3.96596e+07	5.03591e+07	4.52148e+07	5.97804e+06	6.17103e+06	8.59444e+06	9.38479e+06	1.34547e+07	1.01647e+07
Com_3650_neg	N-{2-[2-(acetylamino)phenoxy]ethyl}-N-benzyl-4-chlorobenzamide	C24 H23 Cl N2 O3			6.84675	2.77542	1.4416	up	6.67225e+06	6.00074e+06	1.31107e+07	3.66543e+06	1.02062e+07	7.31152e+06	870402	2.16918e+06	765437	957767	1.42897e+06	667970
Com_2669_pos	3-Hydroxyphenylacetic acid	C8 H8 O3	Benzenoids	Phenols	0.427254	-1.22684	1.48096	down	2.02666e+07	2.00009e+07	1.23058e+07	1.59959e+07	2.06827e+07	1.508e+07	3.35218e+07	3.24052e+07	4.86185e+07	4.04272e+07	4.75639e+07	4.16555e+07
Com_1982_pos	m-Cresol	C7 H8 O	Benzenoids	Phenols	0.471151	-1.08574	1.49819	down	2.56834e+07	2.63206e+07	2.96544e+07	2.21009e+07	2.63088e+07	2.26288e+07	4.19944e+07	4.69876e+07	6.48344e+07	5.00762e+07	6.57771e+07	5.44239e+07
Com_6736_pos	Bullatine A	C22 H33 N O2	Lipids and lipid-like molecules	Prenol lipids	12.6768	3.66412	1.52925	up	3.53916e+06	5.78628e+06	6.14969e+06	8.55174e+06	5.77044e+06	2.55854e+06	481689	457307	504551	460731	104032	544049
Com_274_neg	Genistein	C15 H10 O5	Phenylpropanoids and polyketides	Isoflavonoids	30.6999	4.94016	1.03006	up	1.85811e+08	1.78451e+08	3.04607e+08	2.37848e+08	2.40169e+08	1.96476e+08	1.0233e+07	1.47616e+07	2.05998e+06	4.58334e+06	6.09482e+06	6.02519e+06
Com_2344_neg	Pectolinarin	C29 H34 O15	Phenylpropanoids and polyketides	Flavonoids	0.132049	-2.92086	1.5137	down	5.49374e+06	4.1733e+06	2.12551e+06	1.51448e+06	2.15328e+06	2.60229e+06	1.69438e+07	2.89984e+07	2.1088e+07	3.00596e+07	1.7986e+07	2.17115e+07
Com_6487_neg	Catalpol	C15 H22 O10	Organic oxygen compounds	Organooxygen compounds	7.82632	2.96833	1.57542	up	2.25671e+06	2.65591e+06	4.72123e+06	3.03361e+06	5.07915e+06	2.02523e+06	259724	282792	352191	259220	332213	1.04019e+06
Com_6753_pos	3-(1,3-benzoxazol-2-ylthio)-5,5-dimethylcyclohex-2-en-1-one	C15 H15 N O2 S			0.304011	-1.7178	1.4169	down	3.4239e+06	1.81963e+06	2.25046e+06	1.40455e+06	1.82765e+06	1.82371e+06	5.2904e+06	5.34464e+06	8.47328e+06	6.41172e+06	8.67854e+06	7.0825e+06
Com_11627_pos	Cimifugin	C16 H18 O6	Organoheterocyclic compounds	Benzopyrans	2.283	1.19093	1.48066	up	2.24122e+06	2.69666e+06	3.90078e+06	3.22053e+06	2.6954e+06	3.3899e+06	1.06947e+06	1.33495e+06	1.35748e+06	1.47355e+06	1.39922e+06	1.31298e+06
Com_3123_pos	Geraniol	C10 H18 O	Lipids and lipid-like molecules	Prenol lipids	0.163529	-2.61238	1.42952	down	5.01507e+06	4.87025e+06	3.39117e+06	4.01205e+06	4.06928e+06	2.76302e+06	1.22456e+07	1.6752e+07	4.06015e+07	2.3517e+07	2.44409e+07	2.99452e+07
Com_2680_neg	11-keto Testosterone (CRM)	C19 H26 O3			9.28044	3.21419	1.26404	up	1.43738e+07	1.24495e+07	2.02141e+07	1.60194e+07	1.17992e+07	4.45003e+06	1.75882e+06	623966	713642	1.45542e+06	2.53985e+06	1.4538e+06
Com_1711_pos	Cytosine	C4 H5 N3 O	Organoheterocyclic compounds	Diazines	5.87256	2.55399	1.54511	up	1.99896e+07	4.43444e+07	4.59287e+07	4.69235e+07	5.61167e+07	2.36701e+07	6.17301e+06	7.61075e+06	4.27205e+06	7.74781e+06	7.92551e+06	6.62344e+06
Com_4102_pos	Milbemectin A4	C32 H46 O7	Phenylpropanoids and polyketides	Macrolides and analogues	7.55419	2.91728	1.39102	up	1.63053e+07	1.92757e+07	1.51719e+07	1.669e+07	2.01609e+07	1.63761e+07	1.34728e+06	2.67487e+06	1.28987e+06	2.15261e+06	3.53031e+06	2.7696e+06
Com_10417_pos	gamma-Glutamyltyrosine	C14 H18 N2 O6	Organic acids and derivatives	Carboxylic acids and derivatives	4.88551	2.28851	1.06807	up	1.8217e+06	2.33377e+06	5.59065e+06	2.51855e+06	3.76885e+06	3.03298e+06	516190	960348	699984	648752	609411	467973
Com_1637_neg	isoleucine	C6 H13 N O2	Organic acids and derivatives	Carboxylic acids and derivatives	2.69405	1.42978	1.53074	up	2.05029e+07	2.98759e+07	4.00624e+07	3.33533e+07	2.99662e+07	2.56226e+07	1.13826e+07	1.27221e+07	1.02922e+07	1.21556e+07	1.0265e+07	9.76747e+06
Com_1335_pos	(11E,15Z)-9,10,13-trihydroxyoctadeca-11,15-dienoic acid	C18 H32 O5			4.07617	2.02721	1.06341	up	3.22153e+07	6.87875e+07	7.75396e+07	4.66779e+07	7.41943e+07	6.48406e+07	1.22706e+07	2.72213e+07	1.28094e+07	1.5066e+07	1.20992e+07	9.89554e+06
Com_8730_pos	Prunin	C21 H22 O10	Phenylpropanoids and polyketides	Flavonoids	0.101454	-3.30111	1.19604	down	261651	731843	1.16925e+06	1.06121e+06	607180	399785	6.27754e+06	4.32397e+06	7.14992e+06	6.37914e+06	9.3505e+06	8.22203e+06
Com_9541_pos	N'-p-coumaroylspermine	C19 H32 N4 O2	Phenylpropanoids and polyketides	Cinnamic acids and derivatives	0.337715	-1.56612	1.40351	down	2.56389e+06	1.60621e+06	2.8934e+06	2.02025e+06	1.55716e+06	1.46574e+06	4.14892e+06	4.69069e+06	6.18938e+06	8.34555e+06	6.10283e+06	6.37134e+06
[truncated: 338 more rows]

## Sheet: Supplementary Table S6
ID	R	L	F	cluster	Class_II
[truncated: 1,070 more rows]

## Sheet: Supplementary Table S7
Table S6 Major indicators of the full-length transcriptome of dandelion
[truncated: 39 more rows]

## Sheet: Supplementary Table S8
Number of genes annotated in the NT, NR, Swiss-Prot, KEGG, KOG, Pfam, and GO databases.
[truncated: 2 more rows]

[truncated: 3 more sheets: Supplementary Table S9, Supplementary Table S10, Supplementary Table S11]
